# Supplementary material for: Pre-reproductive stress in adolescent female rats alters oocyte microRNA expression and offspring phenotypes: pharmacological interventions and putative mechanisms
Source: Transl Psychiatry. 2021 Feb 5;11:113. doi: 10.1038/s41398-021-01220-1 (PMC7865076; doi:10.1038/s41398-021-01220-1)
Supplement: Supplementary file 2 — Supplemental Tables. [file 41398_2021_1220_MOESM2_ESM.xlsx]

## Sheet: S1
Table S1. N's in behavioral tests, F1.
Male	Initial N (cohort 1)	OF_excluded	NOR_excluded (30 sec criterion)	NOR_ (exploration criterion >2sd)	Initial N (cohort 2)	EPM_excluded	Fear Conditioning_excluded
							D1	D2	D3	D4	D5
F1-C/VEH	10	0	3	1	15	0	1	0	1	0	1
F1-C/NBI	17	1	0	0	20	1	4	0	0	0	0
F1-C/FLX	12	0	2	1	12	0	3	0	0	0	0
F1-PRS/VEH	16	0	3	1	10	1	2	2	1	1	1
F1-PRS/NBI	19	1	4	1	18	0	2	1	1	1	1
F1-PRS/FLX	12	1	1	1	12	4	5	4	1	1	1
Female
F1-C/VEH	13	0	4	0	14	4	2	1	0	0	0
F1-C/NBI	16	2	1	0	15	0	0	0	0	0	0
F1-C/FLX	17	0	1	0	19	1	1	0	0	0	0
F1-PRS/VEH	10	0	0	0	23	12&&	3	0	0	0	0
F1-PRS/NBI	13	0	3	2	10	1	1	0	0	0	0
F1-PRS/FLX	10	0	1	0	10	6&&	0	0	0	0	0
Table S1. Initial N of each cohort and number of animals excluded from behavior tests in F1. In the OF test, the NOR test, EPM and fear conditioning, data were excluded if deviating >2 SDs from the mean (statistical outliers). In the NOR test, data were also excluded if rats did not reach the exploration criterion (30 s), for analysis of the novelty ratio. In the fear conditioning task, data were…

## Sheet: S2
Table S2. N's in behavioral tests, F2.
Male	Initial N	OF_excluded	NOR_excluded (30 sec criterion)	NOR_ (exploration criterion >2sd)	SP_excluded	EPM_excluded	Fear Conditioning_excluded
							D1	D2	D3	D4	D5
F2-C	15	1	1	1	1	0	5	5	2	1	3
F2-PRS	14	1	4	1	0	0	7	4	1	1	2
Female
F2-C	13	2	3	1	1	1	3	5	1	1	1
F2-PRS	15	1	0	0	0	0	4	3	0	2	2
Table S2. Initial N and number of animals excluded from behavior tests in F2. In the OF test, the NOR test, the SP test, EPM and fear conditioning, data were excluded if deviating >2 SDs from the mean (statistical outliers). In the NOR and SP test, data were also excluded if rats did not reach the exploration criterion (30 s). In the fear conditioning task, data were also excluded if rats exhibit…

## Sheet: S3
Table S3. Primers used in real-time qRT-PCR.
Target	Forward Primer	Reverse Primer
HPRT	5′CGCCAGCTTCCTCCTCAG3′	5′ATAACCTGGTTCATCATCACTAATCAC3′
18s	5′GTGACCACGGGTGACG3′	5′TTTTCGTCACTACCTCCCCG3′
Crhr1	5′ACGAAGAGAAGAAGAGCAAAGTACA3′	5′AGATGCAGTGACCCAGGTAGTTG3′
Crhr2	5′AATGGGACCTGGGCCTCAA3′	5′ATGATGAGGGCGATTCGGTAA3′

## Sheet: S4
Table S4. Basic attributes of F0 females and F1 pups.
Group (N mated/ pregnant)	Litter size	Sex ratio (male/female)	Pup weight (g)	Pup mortality count	N (pups)
C-VEH (10/8)	9.87±1.04	1.16±0.24	5.85±0.087	0	78
C-NBI (10/9)	12.33±0.76	1.64±0.36	5.72±0.065ø	4	115
C-FLX (11/8)	11.87±0.72	3.08±1.31	5.61±0.66ø	2#ø	95
PRS-VEH (10/9)	12.33±0.94	1.88±0.44	5.84±0.066	1	111
PRS-NBI (10/8)	12.13±0.89	1.19±0.17	5.62±0.067ø	1	94
PRS-FLX (10/7)	10.14±1.37	1.3±0.22	5.51±0.093ø	7#ø	71
Table S4. Basic attributes of F0 females and F1 pups. Pre-reproductive maternal drug treatment decreases pup weight regardless of maternal PRS (2-Way ANOVA, Drug F(2,558)=7.2, p<0.001, post hoc tests NBI<VEH (p=0.02), FLX<VEH (p=0.0002)). The relation between maternal drug treatment and pup mortality odds approaches significance, X2 (5,N=51)=10.9, p=0.051. There is PRS effects on mortality odds (…

## Sheet: S5
Table S5. Raw dCt values for RT-PCR experiments.
Fig	Sample	Generation	Brain region	Group (C, PRS)	Drug	Sex	Cohort	Target	ΔCтValue
Fig 2b	14	F0P56	mPFC	C				Crhr1	5.06945
Fig 2b	15	F0P56	mPFC	C				Crhr1	5.80697
Fig 2b	16	F0P56	mPFC	C				Crhr1	4.68125
Fig 2b	17	F0P56	mPFC	C				Crhr1	4.98662
Fig 2b	18	F0P56	mPFC	C				Crhr1	5.7534
Fig 2b	19	F0P56	mPFC	C				Crhr1	4.7408
Fig 2b	20	F0P56	mPFC	PRS				Crhr1	4.75882
Fig 2b	21	F0P56	mPFC	PRS				Crhr1	4.32846
Fig 2b	22	F0P56	mPFC	PRS				Crhr1	4.31664
Fig 2b	23	F0P56	mPFC	PRS				Crhr1	4.87736
Fig 2b	24	F0P56	mPFC	PRS				Crhr1	4.84811
Fig 2b	25	F0P56	mPFC	PRS				Crhr1	4.09755
Fig 2b	21	F0P66	mPFC	C				Crhr1	7.06721
Fig 2b	24	F0P66	mPFC	C				Crhr1	6.95722
Fig 2b	25	F0P66	mPFC	C				Crhr1	7.12275
Fig 2b	28	F0P66	mPFC	C				Crhr1	7.1359
Fig 2b	31	F0P66	mPFC	C				Crhr1	6.77848
Fig 2b	20	F0P66	mPFC	PRS				Crhr1	7.35087
Fig 2b	22	F0P66	mPFC	PRS				Crhr1	7.03194
Fig 2b	23	F0P66	mPFC	PRS				Crhr1	7.14065
Fig 2b	27	F0P66	mPFC	PRS				Crhr1	7.64729
Fig 2b	29	F0P66	mPFC	PRS				Crhr1	7.54798
Fig 2b	30	F0P66	mPFC	PRS				Crhr1	7.33068
Fig 2b	32	F0P66	mPFC	PRS				Crhr1	7.10591
Fig 2c	o2	F0P56	Oocytes	C				Crhr1	21.9334
Fig 2c	o7	F0P56	Oocytes	C				Crhr1	10.9083
Fig 2c	3	F0P56	Oocytes	C				Crhr1	15.0996
Fig 2c	8	F0P56	Oocytes	C				Crhr1	14.3792
Fig 2c	14	F0P56	Oocytes	PRS				Crhr1	10.2596
Fig 2c	o17	F0P56	Oocytes	PRS				Crhr1	6.00887
Fig 2c	o13	F0P56	Oocytes	PRS				Crhr1	6.35853
Fig 2c	o19	F0P56	Oocytes	PRS				Crhr1	11.3973
Fig 2c	4.3c	F0P66+	Oocytes	C				Crhr1	10.898
Fig 2c	4.4c	F0P66+	Oocytes	C				Crhr1	7.21088
Fig 2c	4.5c	F0P66+	Oocytes	C				Crhr1	10.628
Fig 2c	5.2c	F0P66+	Oocytes	C				Crhr1	5.80308
Fig 2c	5.4c	F0P66+	Oocytes	C				Crhr1	11.7725
Fig 2c	1.1s	F0P66+	Oocytes	PRS				Crhr1	15.1546
Fig 2c	1.2s	F0P66+	Oocytes	PRS				Crhr1	12.574
Fig 2c	1.3s	F0P66+	Oocytes	PRS				Crhr1	14.1344
Fig 2c	1.4s	F0P66+	Oocytes	PRS				Crhr1	12.1776
Fig 2c	2.1s	F0P66+	Oocytes	PRS				Crhr1	14.3679
Fig 2c	2.4s	F0P66+	Oocytes	PRS				Crhr1	10.3868
Fig 2c	3.1s	F0P66+	Oocytes	PRS				Crhr1	16.5087
Fig 2d	4.1c	F0P66+	Blood	C				Crhr1	23.6705
Fig 2d	4.2c	F0P66+	Blood	C				Crhr1	21.8834
Fig 2d	4.3c	F0P66+	Blood	C				Crhr1	22.6129
Fig 2d	4.4c	F0P66+	Blood	C				Crhr1	21.8067
Fig 2d	4.5c	F0P66+	Blood	C				Crhr1	23.4375
Fig 2d	5.1c	F0P66+	Blood	C				Crhr1	22.9481
Fig 2d	5.2c	F0P66+	Blood	C				Crhr1	23.4375
Fig 2d	5.3c	F0P66+	Blood	C				Crhr1	22.429
Fig 2d	5.4c	F0P66+	Blood	C				Crhr1	24.8847
Fig 2d	5.5c	F0P66+	Blood	C				Crhr1	21.4206
Fig 2d	1.1s	F0P66+	Blood	PRS				Crhr1	20.2498
Fig 2d	1.2s	F0P66+	Blood	PRS				Crhr1	18.2403
Fig 2d	1.3s	F0P66+	Blood	PRS				Crhr1	23.1924
Fig 2d	1.4s	F0P66+	Blood	PRS				Crhr1	20.3617
Fig 2d	2.1s	F0P66+	Blood	PRS				Crhr1	22.93
Fig 2d	2.2s	F0P66+	Blood	PRS				Crhr1	21.6525
Fig 2d	2.3s	F0P66+	Blood	PRS				Crhr1	17.9854
Fig 2d	2.4s	F0P66+	Blood	PRS				Crhr1	22.2984
Fig 2d	3.1s	F0P66+	Blood	PRS				Crhr1	18.1678
Fig 2d	3.2s	F0P66+	Blood	PRS				Crhr1	22.8996
Fig 2d	3.4s	F0P66+	Blood	PRS				Crhr1	19.76
Fig 2d	11	F2P0	AMY	C				Crhr1	5.7369
Fig 2d	13	F2P0	AMY	C				Crhr1	4.74664
Fig 2d	15	F2P0	AMY	C				Crhr1	5.30388
Fig 2d	19	F2P0	AMY	C				Crhr1	5.04747
Fig 2d	7	F2P0	AMY	C				Crhr1	4.93569
Fig 2d	8	F2P0	AMY	C				Crhr1	5.31797
Fig 2d		F2P0	AMY	C				Crhr1	4.5392
Fig 2d	10	F2P0	AMY	PRS				Crhr1	4.81682
Fig 2d	12	F2P0	AMY	PRS				Crhr1	4.63202
Fig 2d	14	F2P0	AMY	PRS				Crhr1	4.2228
Fig 2d	17	F2P0	AMY	PRS				Crhr1	3.58715
Fig 2d	18	F2P0	AMY	PRS				Crhr1	4.68494
Fig 2d	2	F2P0	AMY	PRS				Crhr1	5.22144
Fig 2d	20	F2P0	AMY	PRS				Crhr1	4.31342
Fig 2d	3	F2P0	AMY	PRS				Crhr1	3.56888
Fig 2d	6	F2P0	AMY	PRS				Crhr1	4.47613
Fig 3a	88	F1P0	PFC	C	VEH			Crhr1	4.4041
Fig 3a	90	F1P0	PFC	C	VEH			Crhr1	4.46763
Fig 3a	85	F1P0	PFC	C	VEH			Crhr1	5.38664
Fig 3a	73	F1P0	PFC	C	VEH			Crhr1	3.87337
Fig 3a	79	F1P0	PFC	C	VEH			Crhr1	4.56014
Fig 3a	91	F1P0	PFC	C	VEH			Crhr1	4.64317
Fig 3a	92	F1P0	PFC	C	VEH			Crhr1	4.70023
Fig 3a	125	F1P0	PFC	C	NBI			Crhr1	4.00218
Fig 3a	128	F1P0	PFC	C	NBI			Crhr1	4.41762
Fig 3a	135	F1P0	PFC	C	NBI			Crhr1	4.48099
Fig 3a	130	F1P0	PFC	C	NBI			Crhr1	4.57453
Fig 3a	118	F1P0	PFC	C	NBI			Crhr1	4.99178
Fig 3a	122	F1P0	PFC	C	NBI			Crhr1	5.10625
Fig 3a	117	F1P0	PFC	C	NBI			Crhr1	5.13196
Fig 3a	126	F1P0	PFC	C	NBI			Crhr1	5.2768
Fig 3a	106	F1P0	PFC	C	FLX			Crhr1	3.43319
Fig 3a	109	F1P0	PFC	C	FLX			Crhr1	3.71308
Fig 3a	113	F1P0	PFC	C	FLX			Crhr1	3.83172
Fig 3a	101	F1P0	PFC	C	FLX			Crhr1	3.83485
Fig 3a	103	F1P0	PFC	C	FLX			Crhr1	3.59
Fig 3a	99	F1P0	PFC	C	FLX			Crhr1	4.1734
Fig 3a	105	F1P0	PFC	C	FLX			Crhr1	3.24605
Fig 3a	111	F1P0	PFC	C	FLX			Crhr1	3.38824
Fig 3a	137	F1P0	PFC	PRS	VEH			Crhr1	5.56087
Fig 3a	89	F1P0	PFC	PRS	VEH			Crhr1	4.58661
Fig 3a	86	F1P0	PFC	PRS	VEH			Crhr1	5.24424
Fig 3a	83	F1P0	PFC	PRS	VEH			Crhr1	5.34042
Fig 3a	84	F1P0	PFC	PRS	VEH			Crhr1	5.56303
Fig 3a	72	F1P0	PFC	PRS	VEH			Crhr1	5.31925
Fig 3a	75	F1P0	PFC	PRS	VEH			Crhr1	5.60515
Fig 3a	77	F1P0	PFC	PRS	VEH			Crhr1	4.91143
Fig 3a	80	F1P0	PFC	PRS	VEH			Crhr1	4.96354
Fig 3a	116	F1P0	PFC	PRS	NBI			Crhr1	3.42557
Fig 3a	133	F1P0	PFC	PRS	NBI			Crhr1	3.85545
Fig 3a	131	F1P0	PFC	PRS	NBI			Crhr1	4.12826
Fig 3a	129	F1P0	PFC	PRS	NBI			Crhr1	4.17529
Fig 3a	127	F1P0	PFC	PRS	NBI			Crhr1	4.47221
Fig 3a	115	F1P0	PFC	PRS	NBI			Crhr1	4.31082
Fig 3a	97	F1P0	PFC	PRS	FLX			Crhr1	3.9289
Fig 3a	110	F1P0	PFC	PRS	FLX			Crhr1	4.21834
Fig 3a	142	F1P0	PFC	PRS	FLX			Crhr1	4.28517
Fig 3a	94	F1P0	PFC	PRS	FLX			Crhr1	4.31988
Fig 3a	95	F1P0	PFC	PRS	FLX			Crhr1	4.58728
Fig 3a	102	F1P0	PFC	PRS	FLX			Crhr1	4.6861
Fig 3a	97	F1P0	PFC	PRS	FLX			Crhr1	3.9289
Fig 3b	27	F2P0	PFC	C				Crhr1	5.06846
Fig 3b	28	F2P0	PFC	C				Crhr1	5.02828
Fig 3b	32	F2P0	PFC	C				Crhr1	5.44573
Fig 3b	36	F2P0	PFC	C				Crhr1	3.25468
Fig 3b	38	F2P0	PFC	C				Crhr1	4.2365
Fig 3b	39	F2P0	PFC	C				Crhr1	3.83354
Fig 3b	43	F2P0	PFC	C				Crhr1	5.40197
Fig 3b	21	F2P0	PFC	PRS				Crhr1	5.55321
Fig 3b	23	F2P0	PFC	PRS				Crhr1	4.62835
Fig 3b	24	F2P0	PFC	PRS				Crhr1	5.58956
Fig 3b	25	F2P0	PFC	PRS				Crhr1	5.70989
Fig 3b	26	F2P0	PFC	PRS				Crhr1	5.74002
Fig 3b	29	F2P0	PFC	PRS				Crhr1	6.12362
Fig 3b	30	F2P0	PFC	PRS				Crhr1	5.46596
Fig 3b	31	F2P0	PFC	PRS				Crhr1	5.13143
Fig 3b	42	F2P0	PFC	PRS				Crhr1	5.86079
Fig 3c	49	F1P0	AMY	C	NBI			Crhr1	2.85855
Fig 3c	60	F1P0	AMY	C	NBI			Crhr1	3.21331
Fig 3c	50	F1P0	AMY	C	NBI			Crhr1	3.41923
Fig 3c	53	F1P0	AMY	C	NBI			Crhr1	3.50255
Fig 3c	64	F1P0	AMY	C	NBI			Crhr1	3.56774
Fig 3c	58	F1P0	AMY	C	NBI			Crhr1	3.59009
Fig 3c	63	F1P0	AMY	C	NBI			Crhr1	3.84184
Fig 3c	62	F1P0	AMY	C	NBI			Crhr1	4.29412
Fig 3c	21	F1P0	AMY	C	FLX			Crhr1	4.43079
Fig 3c	40	F1P0	AMY	C	FLX			Crhr1	5.16721
Fig 3c	34	F1P0	AMY	C	FLX			Crhr1	5.23375
Fig 3c	33	F1P0	AMY	C	FLX			Crhr1	5.24697
Fig 3c	39	F1P0	AMY	C	FLX			Crhr1	5.32302
Fig 3c	38	F1P0	AMY	C	FLX			Crhr1	5.72672
Fig 3c	36	F1P0	AMY	C	FLX			Crhr1	6.18718
Fig 3c	32	F1P0	AMY	C	FLX			Crhr1	6.2562
Fig 3c	16	F1P0	AMY	C	VEH			Crhr1	4.10985
Fig 3c	14	F1P0	AMY	C	VEH			Crhr1	4.27786
Fig 3c	17	F1P0	AMY	C	VEH			Crhr1	4.32616
Fig 3c	19	F1P0	AMY	C	VEH			Crhr1	4.61649
Fig 3c	2	F1P0	AMY	C	VEH			Crhr1	4.29582
Fig 3c	8	F1P0	AMY	C	VEH			Crhr1	4.37415
Fig 3c	1	F1P0	AMY	C	VEH			Crhr1	4.20154
Fig 3c	59	F1P0	AMY	PRS	NBI			Crhr1	4.1153
Fig 3c	68	F1P0	AMY	PRS	NBI			Crhr1	4.1485
Fig 3c	55	F1P0	AMY	PRS	NBI			Crhr1	4.3695
Fig 3c	61	F1P0	AMY	PRS	NBI			Crhr1	4.78732
Fig 3c	42	F1P0	AMY	PRS	NBI			Crhr1	5.80008
Fig 3c	47	F1P0	AMY	PRS	NBI			Crhr1	6.03413
Fig 3c	43	F1P0	AMY	PRS	NBI			Crhr1	6.083
Fig 3c	24	F1P0	AMY	PRS	FLX			Crhr1	3.1304
Fig 3c	30	F1P0	AMY	PRS	FLX			Crhr1	3.15589
Fig 3c	70	F1P0	AMY	PRS	FLX			Crhr1	3.18161
Fig 3c	28	F1P0	AMY	PRS	FLX			Crhr1	3.68367
Fig 3c	22	F1P0	AMY	PRS	FLX			Crhr1	4.00817
Fig 3c	27	F1P0	AMY	PRS	FLX			Crhr1	4.47887
Fig 3c	35	F1P0	AMY	PRS	FLX			Crhr1	4.9844
Fig 3c	12	F1P0	AMY	PRS	VEH			Crhr1	3.04461
Fig 3c	11	F1P0	AMY	PRS	VEH			Crhr1	3.15003
Fig 3c	13	F1P0	AMY	PRS	VEH			Crhr1	3.84457
Fig 3c	15	F1P0	AMY	PRS	VEH			Crhr1	3.88476
Fig 3c	65	F1P0	AMY	PRS	VEH			Crhr1	4.31944
Fig 3c	10	F1P0	AMY	PRS	VEH			Crhr1	3.65401
Fig 3c	4	F1P0	AMY	PRS	VEH			Crhr1	3.63802
Fig 3c	5	F1P0	AMY	PRS	VEH			Crhr1	3.58875
Fig 6a/e	1	F1P60	mPFC	C	VEH	Male	cohort1	Crhr1	6.19598
Fig 6a/e	6	F1P60	mPFC	C	VEH	Male	cohort1	Crhr1	6.17516
Fig 6a/e	8	F1P60	mPFC	C	VEH	Male	cohort1	Crhr1	5.95712
Fig 6a/e	11	F1P60	mPFC	C	VEH	Male	cohort1	Crhr1	6.67233
Fig 6a/e	12	F1P60	mPFC	C	VEH	Male	cohort1	Crhr1	6.47416
Fig 6a/e	24	F1P60	mPFC	C	VEH	Male	cohort1	Crhr1	6.32917
Fig 6a/e	43	F1P60	mPFC	C	VEH	Male	cohort1	Crhr1	5.16001
Fig 6a/e	21	F1P60	mPFC	PRS	VEH	Male	cohort1	Crhr1	6.585
Fig 6a/e	22	F1P60	mPFC	PRS	VEH	Male	cohort1	Crhr1	6.43323
Fig 6a/e	25	F1P60	mPFC	PRS	VEH	Male	cohort1	Crhr1	6.67759
Fig 6a/e	38	F1P60	mPFC	PRS	VEH	Male	cohort1	Crhr1	6.94805
Fig 6a/e	42	F1P60	mPFC	PRS	VEH	Male	cohort1	Crhr1	6.68517
Fig 6a/e	46	F1P60	mPFC	PRS	VEH	Male	cohort1	Crhr1	7.31226
Fig 6a/g	53	F1P60	mPFC	C	VEH	Male	cohort2	Crhr1	4.33437
Fig 6a/g	54	F1P60	mPFC	C	VEH	Male	cohort2	Crhr1	4.16606
Fig 6a/g	58	F1P60	mPFC	C	VEH	Male	cohort2	Crhr1	4.5984
Fig 6a/g	60	F1P60	mPFC	C	VEH	Male	cohort2	Crhr1	4.46191
Fig 6a/g	69	F1P60	mPFC	C	VEH	Male	cohort2	Crhr1	4.79591
Fig 6a/g	78	F1P60	mPFC	C	VEH	Male	cohort2	Crhr1	4.77676
Fig 6a/g		F1P60	mPFC	PRS	VEH	Male	cohort2	Crhr1	5.41277
Fig 6a/g	72	F1P60	mPFC	PRS	VEH	Male	cohort2	Crhr1	5.15707
Fig 6a/g	74	F1P60	mPFC	PRS	VEH	Male	cohort2	Crhr1	4.3018
Fig 6a/g	75	F1P60	mPFC	PRS	VEH	Male	cohort2	Crhr1	5.61994
Fig 6a/g		F1P60	mPFC	PRS	VEH	Male	cohort2	Crhr1	5.21351
Fig 6a/g	95	F1P60	mPFC	PRS	VEH	Male	cohort2	Crhr1	5.05689
Fig 6a/g	99	F1P60	mPFC	PRS	VEH	Male	cohort2	Crhr1	4.88385
Fig 6b/f	7	F1P60	mPFC	C	VEH	Female	cohort1	Crhr1	6.86428
Fig 6b/f	10	F1P60	mPFC	C	VEH	Female	cohort1	Crhr1	7.19552
Fig 6b/f	18	F1P60	mPFC	C	VEH	Female	cohort1	Crhr1	5.86419
Fig 6b/f	34	F1P60	mPFC	C	VEH	Female	cohort1	Crhr1	6.44521
Fig 6b/f		F1P60	mPFC	C	VEH	Female	cohort1	Crhr1	7.2879
Fig 6b/f	49	F1P60	mPFC	C	VEH	Female	cohort1	Crhr1	5.5546
Fig 6b/f	52	F1P60	mPFC	C	VEH	Female	cohort1	Crhr1	7.28893
Fig 6b/f	14	F1P60	mPFC	PRS	VEH	Female	cohort1	Crhr1	5.478
Fig 6b/f		F1P60	mPFC	PRS	VEH	Female	cohort1	Crhr1	6.36745
Fig 6b/f	26	F1P60	mPFC	PRS	VEH	Female	cohort1	Crhr1	5.18261
Fig 6b/f	35	F1P60	mPFC	PRS	VEH	Female	cohort1	Crhr1	5.11535
Fig 6b/f	40	F1P60	mPFC	PRS	VEH	Female	cohort1	Crhr1	5.75102
Fig 6b/f	47	F1P60	mPFC	PRS	VEH	Female	cohort1	Crhr1	5.81515
Fig 6b/h	59	F1P60	mPFC	C	VEH	Female	cohort2	Crhr1	5.78341
Fig 6b/h	70	F1P60	mPFC	C	VEH	Female	cohort2	Crhr1	5.52732
Fig 6b/h	75	F1P60	mPFC	C	VEH	Female	cohort2	Crhr1	5.44434
Fig 6b/h		F1P60	mPFC	C	VEH	Female	cohort2	Crhr1	5.52508
Fig 6b/h		F1P60	mPFC	C	VEH	Female	cohort2	Crhr1	5.09454
Fig 6b/h	103	F1P60	mPFC	C	VEH	Female	cohort2	Crhr1	5.16262
Fig 6b/h	104	F1P60	mPFC	C	VEH	Female	cohort2	Crhr1	5.99595
Fig 6b/h	57	F1P60	mPFC	PRS	VEH	Female	cohort2	Crhr1	6.29993
Fig 6b/h		F1P60	mPFC	PRS	VEH	Female	cohort2	Crhr1	5.94182
Fig 6b/h	76	F1P60	mPFC	PRS	VEH	Female	cohort2	Crhr1	5.80046
Fig 6b/h		F1P60	mPFC	PRS	VEH	Female	cohort2	Crhr1	6.41921
Fig 6b/h	87	F1P60	mPFC	PRS	VEH	Female	cohort2	Crhr1	6.01422
Fig 6b/h	88	F1P60	mPFC	PRS	VEH	Female	cohort2	Crhr1	6.15725
Fig 6b/h	94	F1P60	mPFC	PRS	VEH	Female	cohort2	Crhr1	5.81635
Fig 6e	4	F1P60	mPFC	C	FLX	Male	cohort1	Crhr1	4.31981
Fig 6e	26	F1P60	mPFC	C	FLX	Male	cohort1	Crhr1	5.94957
Fig 6e	28	F1P60	mPFC	C	FLX	Male	cohort1	Crhr1	5.82243
Fig 6e	32	F1P60	mPFC	C	FLX	Male	cohort1	Crhr1	6.24826
Fig 6e	39	F1P60	mPFC	C	FLX	Male	cohort1	Crhr1	5.7448
Fig 6e	41	F1P60	mPFC	C	FLX	Male	cohort1	Crhr1	6.31682
Fig 6e	50	F1P60	mPFC	C	FLX	Male	cohort1	Crhr1	5.96218
Fig 6e	2	F1P60	mPFC	C	NBI	Male	cohort1	Crhr1	6.42202
Fig 6e	7	F1P60	mPFC	C	NBI	Male	cohort1	Crhr1	6.07156
Fig 6e	16	F1P60	mPFC	C	NBI	Male	cohort1	Crhr1	6.19298
Fig 6e	48	F1P60	mPFC	C	NBI	Male	cohort1	Crhr1	6.33364
Fig 6e	49	F1P60	mPFC	C	NBI	Male	cohort1	Crhr1	6.67695
Fig 6e	35c1m	F1P60	mPFC	C	NBI	Male	cohort1	Crhr1	6.68384
Fig 6e	18	F1P60	mPFC	PRS	FLX	Male	cohort1	Crhr1	6.3242
Fig 6e	20	F1P60	mPFC	PRS	FLX	Male	cohort1	Crhr1	6.14131
Fig 6e	27	F1P60	mPFC	PRS	FLX	Male	cohort1	Crhr1	6.07512
Fig 6e	29	F1P60	mPFC	PRS	FLX	Male	cohort1	Crhr1	6.89999
Fig 6e	30	F1P60	mPFC	PRS	FLX	Male	cohort1	Crhr1	6.74192
Fig 6e	44	F1P60	mPFC	PRS	FLX	Male	cohort1	Crhr1	6.62648
Fig 6e	47	F1P60	mPFC	PRS	FLX	Male	cohort1	Crhr1	6.51079
Fig 6e	34 c1	F1P60	mPFC	PRS	FLX	Male	cohort1	Crhr1	6.01824
Fig 6e	3	F1P60	mPFC	PRS	NBI	Male	cohort1	Crhr1	6.79671
Fig 6e	13	F1P60	mPFC	PRS	NBI	Male	cohort1	Crhr1	6.2674
Fig 6e	14	F1P60	mPFC	PRS	NBI	Male	cohort1	Crhr1	6.94231
Fig 6e	23	F1P60	mPFC	PRS	NBI	Male	cohort1	Crhr1	6.90657
Fig 6e	36	F1P60	mPFC	PRS	NBI	Male	cohort1	Crhr1	6.63693
Fig 6e	37	F1P60	mPFC	PRS	NBI	Male	cohort1	Crhr1	6.88555
Fig 6f	4	F1P60	mPFC	C	FLX	Female	cohort1	Crhr1	4.64438
Fig 6f	9	F1P60	mPFC	C	FLX	Female	cohort1	Crhr1	5.46715
Fig 6f	19	F1P60	mPFC	C	FLX	Female	cohort1	Crhr1	5.75172
Fig 6f	28	F1P60	mPFC	C	FLX	Female	cohort1	Crhr1	4.79732
Fig 6f	30	F1P60	mPFC	C	FLX	Female	cohort1	Crhr1	5.0075
Fig 6f	39	F1P60	mPFC	C	FLX	Female	cohort1	Crhr1	6.02331
Fig 6f	8	F1P60	mPFC	C	NBI	Female	cohort1	Crhr1	4.42613
Fig 6f	12	F1P60	mPFC	C	NBI	Female	cohort1	Crhr1	5.85878
Fig 6f	21	F1P60	mPFC	C	NBI	Female	cohort1	Crhr1	4.81119
Fig 6f	32	F1P60	mPFC	C	NBI	Female	cohort1	Crhr1	5.31745
Fig 6f	36	F1P60	mPFC	C	NBI	Female	cohort1	Crhr1	5.70249
Fig 6f	3	F1P60	mPFC	PRS	FLX	Female	cohort1	Crhr1	5.56275
Fig 6f	13	F1P60	mPFC	PRS	FLX	Female	cohort1	Crhr1	5.82431
Fig 6f		F1P60	mPFC	PRS	FLX	Female	cohort1	Crhr1	6.18779
Fig 6f	17	F1P60	mPFC	PRS	FLX	Female	cohort1	Crhr1	5.82583
Fig 6f	22	F1P60	mPFC	PRS	FLX	Female	cohort1	Crhr1	5.80729
Fig 6f	27	F1P60	mPFC	PRS	FLX	Female	cohort1	Crhr1	6.16091
Fig 6f	38	F1P60	mPFC	PRS	FLX	Female	cohort1	Crhr1	5.75636
Fig 6f	2	F1P60	mPFC	PRS	NBI	Female	cohort1	Crhr1	5.44412
Fig 6f	11	F1P60	mPFC	PRS	NBI	Female	cohort1	Crhr1	4.96278
Fig 6f	24	F1P60	mPFC	PRS	NBI	Female	cohort1	Crhr1	4.63948
Fig 6f	42	F1P60	mPFC	PRS	NBI	Female	cohort1	Crhr1	5.62681
Fig 6f	45	F1P60	mPFC	PRS	NBI	Female	cohort1	Crhr1	5.68304
Fig 6f	46	F1P60	mPFC	PRS	NBI	Female	cohort1	Crhr1	4.57495
Fig 6f	53	F1P60	mPFC	PRS	NBI	Female	cohort1	Crhr1	5.5617
Fig 6g	57	F1P60	mPFC	C	FLX	Male	cohort2	Crhr1	5.20244
Fig 6g	59	F1P60	mPFC	C	FLX	Male	cohort2	Crhr1	4.82708
Fig 6g	61	F1P60	mPFC	C	FLX	Male	cohort2	Crhr1	4.72532
Fig 6g	63	F1P60	mPFC	C	FLX	Male	cohort2	Crhr1	4.2743
Fig 6g	64	F1P60	mPFC	C	FLX	Male	cohort2	Crhr1	4.14072
Fig 6g	98	F1P60	mPFC	C	FLX	Male	cohort2	Crhr1	4.18424
Fig 6g	100	F1P60	mPFC	C	FLX	Male	cohort2	Crhr1	4.92337
Fig 6g	55	F1P60	mPFC	C	NBI	Male	cohort2	Crhr1	4.2491
Fig 6g	56	F1P60	mPFC	C	NBI	Male	cohort2	Crhr1	4.25792
Fig 6g	65c2m	F1P60	mPFC	C	NBI	Male	cohort2	Crhr1	5.2965
Fig 6g	67	F1P60	mPFC	C	NBI	Male	cohort2	Crhr1	4.55971
Fig 6g	70	F1P60	mPFC	C	NBI	Male	cohort2	Crhr1	3.63543
Fig 6g	80	F1P60	mPFC	C	NBI	Male	cohort2	Crhr1	4.81704
Fig 6g	90	F1P60	mPFC	C	NBI	Male	cohort2	Crhr1	4.81553
Fig 6g	79	F1P60	mPFC	PRS	FLX	Male	cohort2	Crhr1	4.32947
Fig 6g	82	F1P60	mPFC	PRS	FLX	Male	cohort2	Crhr1	4.59861
Fig 6g	84	F1P60	mPFC	PRS	FLX	Male	cohort2	Crhr1	4.1669
Fig 6g	86	F1P60	mPFC	PRS	FLX	Male	cohort2	Crhr1	4.08934
Fig 6g	87	F1P60	mPFC	PRS	FLX	Male	cohort2	Crhr1	4.72107
Fig 6g	88	F1P60	mPFC	PRS	FLX	Male	cohort2	Crhr1	4.86142
Fig 6g	96	F1P60	mPFC	PRS	FLX	Male	cohort2	Crhr1	4.06578
Fig 6g	73	F1P60	mPFC	PRS	NBI	Male	cohort2	Crhr1	5.4616
Fig 6g	76	F1P60	mPFC	PRS	NBI	Male	cohort2	Crhr1	4.63411
Fig 6g	77	F1P60	mPFC	PRS	NBI	Male	cohort2	Crhr1	4.77656
Fig 6g	81	F1P60	mPFC	PRS	NBI	Male	cohort2	Crhr1	4.49015
Fig 6g	85	F1P60	mPFC	PRS	NBI	Male	cohort2	Crhr1	4.34227
Fig 6g	92	F1P60	mPFC	PRS	NBI	Male	cohort2	Crhr1	4.1764
Fig 6g	101	F1P60	mPFC	PRS	NBI	Male	cohort2	Crhr1	4.76279
Fig 6h	73	F1P60	mPFC	C	FLX	Female	cohort2	Crhr1	7.70694
Fig 6h	74	F1P60	mPFC	C	FLX	Female	cohort2	Crhr1	7.13279
Fig 6h	78	F1P60	mPFC	C	FLX	Female	cohort2	Crhr1	6.32143
Fig 6h	93	F1P60	mPFC	C	FLX	Female	cohort2	Crhr1	8.36267
Fig 6h	99	F1P60	mPFC	C	FLX	Female	cohort2	Crhr1	7.31715
Fig 6h	105	F1P60	mPFC	C	FLX	Female	cohort2	Crhr1	6.99605
Fig 6h	64	F1P60	mPFC	C	NBI	Female	cohort2	Crhr1	6.14226
Fig 6h	69	F1P60	mPFC	C	NBI	Female	cohort2	Crhr1	5.56812
Fig 6h	72	F1P60	mPFC	C	NBI	Female	cohort2	Crhr1	5.85524
Fig 6h	77	F1P60	mPFC	C	NBI	Female	cohort2	Crhr1	5.05054
Fig 6h	92	F1P60	mPFC	C	NBI	Female	cohort2	Crhr1	6.23674
Fig 6h		F1P60	mPFC	C	NBI	Female	cohort2	Crhr1	6.13551
Fig 6h	112	F1P60	mPFC	C	NBI	Female	cohort2	Crhr1	6.16551
Fig 6h	60	F1P60	mPFC	PRS	FLX	Female	cohort2	Crhr1	7.55
Fig 6h	71	F1P60	mPFC	PRS	FLX	Female	cohort2	Crhr1	6.84303
Fig 6h	79	F1P60	mPFC	PRS	FLX	Female	cohort2	Crhr1	7.6927
Fig 6h	81	F1P60	mPFC	PRS	FLX	Female	cohort2	Crhr1	7.28822
Fig 6h	85	F1P60	mPFC	PRS	FLX	Female	cohort2	Crhr1	6.94365
Fig 6h	86	F1P60	mPFC	PRS	FLX	Female	cohort2	Crhr1	7.36845
Fig 6h	95	F1P60	mPFC	PRS	FLX	Female	cohort2	Crhr1	6.98806
Fig 6h		F1P60	mPFC	PRS	NBI	Female	cohort2	Crhr1	5.65096
Fig 6h	61	F1P60	mPFC	PRS	NBI	Female	cohort2	Crhr1	6.0812
Fig 6h	63	F1P60	mPFC	PRS	NBI	Female	cohort2	Crhr1	7.12951
Fig 6h	65	F1P60	mPFC	PRS	NBI	Female	cohort2	Crhr1	6.11111
Fig 6h	80	F1P60	mPFC	PRS	NBI	Female	cohort2	Crhr1	6.55345
Fig 6h	84	F1P60	mPFC	PRS	NBI	Female	cohort2	Crhr1	5.80406
Fig 6h	107	F1P60	mPFC	PRS	NBI	Female	cohort2	Crhr1	6.77751
Fig 6i	116	F2P60	mPFC	C		Female		Crhr1	5.95458
Fig 6i	118	F2P60	mPFC	C		Female		Crhr1	5.59279
Fig 6i	120	F2P60	mPFC	C		Female		Crhr1	5.87143
Fig 6i	121	F2P60	mPFC	C		Female		Crhr1	5.92054
Fig 6i	127	F2P60	mPFC	C		Female		Crhr1	6.23416
Fig 6i	128	F2P60	mPFC	C		Female		Crhr1	6.27467
Fig 6i	105	F2P60	mPFC	C		Male		Crhr1	5.29183
Fig 6i	106	F2P60	mPFC	C		Male		Crhr1	5.38838
Fig 6i	111	F2P60	mPFC	C		Male		Crhr1	5.90242
Fig 6i	114	F2P60	mPFC	C		Male		Crhr1	5.39386
Fig 6i	115	F2P60	mPFC	C		Male		Crhr1	5.7437
Fig 6i	117	F2P60	mPFC	C		Male		Crhr1	5.64372
Fig 6i	115	F2P60	mPFC	PRS		Female		Crhr1	6.21326
Fig 6i	117	F2P60	mPFC	PRS		Female		Crhr1	6.67877
Fig 6i	122	F2P60	mPFC	PRS		Female		Crhr1	6.79368
Fig 6i	123	F2P60	mPFC	PRS		Female		Crhr1	7.17496
Fig 6i	124	F2P60	mPFC	PRS		Female		Crhr1	6.13861
Fig 6i	125	F2P60	mPFC	PRS		Female		Crhr1	5.9368
Fig 6i	104	F2P60	mPFC	PRS		Male		Crhr1	6.1517
Fig 6i	107	F2P60	mPFC	PRS		Male		Crhr1	5.99208
Fig 6i	108	F2P60	mPFC	PRS		Male		Crhr1	6.45968
Fig 6i	112	F2P60	mPFC	PRS		Male		Crhr1	6.58483
Fig 6i	113	F2P60	mPFC	PRS		Male		Crhr1	6.40196
Fig 6i	119	F2P60	mPFC	PRS		Male		Crhr1	5.49573
Fig S2a	1	F0P56	AMY	C				Crhr1	3.22952
Fig S2a	2	F0P56	AMY	C				Crhr1	5.14246
Fig S2a	3	F0P56	AMY	C				Crhr1	3.36717
Fig S2a	4	F0P56	AMY	C				Crhr1	2.93551
Fig S2a	6	F0P56	AMY	C				Crhr1	4.11847
Fig S2a	10	F0P56	AMY	PRS				Crhr1	5.13278
Fig S2a	12	F0P56	AMY	PRS				Crhr1	5.47703
Fig S2a	13	F0P56	AMY	PRS				Crhr1	4.00628
Fig S2a	7	F0P56	AMY	PRS				Crhr1	3.76032
Fig S2a	8	F0P56	AMY	PRS				Crhr1	2.99959
Fig S2a	9	F0P56	AMY	PRS				Crhr1	3.08241
Fig S2a	1	F0P66	AMY	C				Crhr1	6.41855
Fig S2a	10	F0P66	AMY	C				Crhr1	7.46903
Fig S2a	14	F0P66	AMY	C				Crhr1	6.96235
Fig S2a	2	F0P66	AMY	C				Crhr1	7.23711
Fig S2a	3	F0P66	AMY	C				Crhr1	7.84989
Fig S2a	13	F0P66	AMY	PRS				Crhr1	6.79488
Fig S2a	15	F0P66	AMY	PRS				Crhr1	7.07874
Fig S2a	4	F0P66	AMY	PRS				Crhr1	5.883
Fig S2a	6	F0P66	AMY	PRS				Crhr1	6.57698
Fig S2a	8	F0P66	AMY	PRS				Crhr1	6.45605
Fig S2a	9	F0P66	AMY	PRS				Crhr1	7.13533
Fig S4a/c	1	F1P60	mPFC	C	VEH	Male	cohort1	Crhr2	8.82757
Fig S4a/c	6	F1P60	mPFC	C	VEH	Male	cohort1	Crhr2	7.82971
Fig S4a/c	8	F1P60	mPFC	C	VEH	Male	cohort1	Crhr2	8.80089
Fig S4a/c	11	F1P60	mPFC	C	VEH	Male	cohort1	Crhr2	9.44081
Fig S4a/c	12	F1P60	mPFC	C	VEH	Male	cohort1	Crhr2	7.16335
Fig S4a/c	24c1m	F1P60	mPFC	C	VEH	Male	cohort1	Crhr2	8.04713
Fig S4a/c	43	F1P60	mPFC	C	VEH	Male	cohort1	Crhr2	8.86526
Fig S4a/c	21	F1P60	mPFC	PRS	VEH	Male	cohort1	Crhr2	7.27782
Fig S4a/c	22	F1P60	mPFC	PRS	VEH	Male	cohort1	Crhr2	8.44976
Fig S4a/c	25c1m	F1P60	mPFC	PRS	VEH	Male	cohort1	Crhr2	7.58461
Fig S4a/c		F1P60	mPFC	PRS	VEH	Male	cohort1	Crhr2	6.67608
Fig S4a/c	42	F1P60	mPFC	PRS	VEH	Male	cohort1	Crhr2	6.89904
Fig S4a/c	46c1m	F1P60	mPFC	PRS	VEH	Male	cohort1	Crhr2	6.56987
Fig S4a/e	53	F1P60	mPFC	C	VEH	Male	cohort2	Crhr2	7.22267
Fig S4a/e	54	F1P60	mPFC	C	VEH	Male	cohort2	Crhr2	6.8511
Fig S4a/e	58	F1P60	mPFC	C	VEH	Male	cohort2	Crhr2	6.68484
Fig S4a/e	60	F1P60	mPFC	C	VEH	Male	cohort2	Crhr2	6.66631
Fig S4a/e	66	F1P60	mPFC	C	VEH	Male	cohort2	Crhr2	7.41684
Fig S4a/e	69	F1P60	mPFC	C	VEH	Male	cohort2	Crhr2	6.96521
Fig S4a/e	78	F1P60	mPFC	C	VEH	Male	cohort2	Crhr2	8.37871
Fig S4a/e	71	F1P60	mPFC	PRS	VEH	Male	cohort2	Crhr2	7.13964
Fig S4a/e	72	F1P60	mPFC	PRS	VEH	Male	cohort2	Crhr2	7.09404
Fig S4a/e	75	F1P60	mPFC	PRS	VEH	Male	cohort2	Crhr2	8.0299
Fig S4a/e		F1P60	mPFC	PRS	VEH	Male	cohort2	Crhr2	8.83945
Fig S4a/e	95	F1P60	mPFC	PRS	VEH	Male	cohort2	Crhr2	9.01843
Fig S4a/e	99	F1P60	mPFC	PRS	VEH	Male	cohort2	Crhr2	8.80162
Fig S4b/d		F1P60	mPFC	C	VEH	Female	cohort1	Crhr2	5.20017
Fig S4b/d	10	F1P60	mPFC	C	VEH	Female	cohort1	Crhr2	6.23029
Fig S4b/d	18	F1P60	mPFC	C	VEH	Female	cohort1	Crhr2	7.00232
Fig S4b/d	34	F1P60	mPFC	C	VEH	Female	cohort1	Crhr2	8.17259
Fig S4b/d	49	F1P60	mPFC	C	VEH	Female	cohort1	Crhr2	7.21197
Fig S4b/d	52	F1P60	mPFC	C	VEH	Female	cohort1	Crhr2	7.61794
Fig S4b/d	14	F1P60	mPFC	PRS	VEH	Female	cohort1	Crhr2	7.13523
Fig S4b/d		F1P60	mPFC	PRS	VEH	Female	cohort1	Crhr2	9.17983
Fig S4b/d		F1P60	mPFC	PRS	VEH	Female	cohort1	Crhr2	8.42064
Fig S4b/d	35	F1P60	mPFC	PRS	VEH	Female	cohort1	Crhr2	7.58283
Fig S4b/d	40	F1P60	mPFC	PRS	VEH	Female	cohort1	Crhr2	7.36023
Fig S4b/d	43	F1P60	mPFC	PRS	VEH	Female	cohort1	Crhr2	8.12904
Fig S4b/d	47	F1P60	mPFC	PRS	VEH	Female	cohort1	Crhr2	8.53262
Fig S4b/f		F1P60	mPFC	C	VEH	Female	cohort2	Crhr2	8.15099
Fig S4b/f	70	F1P60	mPFC	C	VEH	Female	cohort2	Crhr2	7.42037
Fig S4b/f		F1P60	mPFC	C	VEH	Female	cohort2	Crhr2	8.22899
Fig S4b/f	82	F1P60	mPFC	C	VEH	Female	cohort2	Crhr2	9.3992
Fig S4b/f	91	F1P60	mPFC	C	VEH	Female	cohort2	Crhr2	8.02732
Fig S4b/f	103	F1P60	mPFC	C	VEH	Female	cohort2	Crhr2	7.68687
Fig S4b/f	104	F1P60	mPFC	C	VEH	Female	cohort2	Crhr2	6.819
Fig S4b/f	57	F1P60	mPFC	PRS	VEH	Female	cohort2	Crhr2	6.40946
Fig S4b/f	62	F1P60	mPFC	PRS	VEH	Female	cohort2	Crhr2	7.2061
Fig S4b/f	76	F1P60	mPFC	PRS	VEH	Female	cohort2	Crhr2	7.36917
Fig S4b/f	83	F1P60	mPFC	PRS	VEH	Female	cohort2	Crhr2	5.92339
Fig S4b/f		F1P60	mPFC	PRS	VEH	Female	cohort2	Crhr2	6.90062
Fig S4b/f	94	F1P60	mPFC	PRS	VEH	Female	cohort2	Crhr2	6.92997
Fig S4c	4	F1P60	mPFC	C	FLX	Male	cohort1	Crhr2	6.7867
Fig S4c	26	F1P60	mPFC	C	FLX	Male	cohort1	Crhr2	6.17582
Fig S4c	28	F1P60	mPFC	C	FLX	Male	cohort1	Crhr2	6.19289
Fig S4c	32	F1P60	mPFC	C	FLX	Male	cohort1	Crhr2	8.50363
Fig S4c	39	F1P60	mPFC	C	FLX	Male	cohort1	Crhr2	7.30282
Fig S4c	41	F1P60	mPFC	C	FLX	Male	cohort1	Crhr2	7.26931
Fig S4c	50	F1P60	mPFC	C	FLX	Male	cohort1	Crhr2	6.85224
Fig S4c	2	F1P60	mPFC	C	NBI	Male	cohort1	Crhr2	7.83788
Fig S4c	7	F1P60	mPFC	C	NBI	Male	cohort1	Crhr2	7.91941
Fig S4c	16c1m	F1P60	mPFC	C	NBI	Male	cohort1	Crhr2	8.87907
Fig S4c	48c1m	F1P60	mPFC	C	NBI	Male	cohort1	Crhr2	8.86104
Fig S4c	49	F1P60	mPFC	C	NBI	Male	cohort1	Crhr2	7.96704
Fig S4c	35c1m	F1P60	mPFC	C	NBI	Male	cohort1	Crhr2	8.27646
Fig S4c	18	F1P60	mPFC	PRS	FLX	Male	cohort1	Crhr2	7.93214
Fig S4c	20	F1P60	mPFC	PRS	FLX	Male	cohort1	Crhr2	8.61516
Fig S4c	27	F1P60	mPFC	PRS	FLX	Male	cohort1	Crhr2	6.84999
Fig S4c	29	F1P60	mPFC	PRS	FLX	Male	cohort1	Crhr2	8.11179
Fig S4c	30	F1P60	mPFC	PRS	FLX	Male	cohort1	Crhr2	8.92557
Fig S4c	47	F1P60	mPFC	PRS	FLX	Male	cohort1	Crhr2	7.66323
Fig S4c	34c1m	F1P60	mPFC	PRS	FLX	Male	cohort1	Crhr2	8.58771
Fig S4c	3	F1P60	mPFC	PRS	NBI	Male	cohort1	Crhr2	7.87529
Fig S4c	5c1m	F1P60	mPFC	PRS	NBI	Male	cohort1	Crhr2	7.41868
Fig S4c	13	F1P60	mPFC	PRS	NBI	Male	cohort1	Crhr2	8.40962
Fig S4c	14	F1P60	mPFC	PRS	NBI	Male	cohort1	Crhr2	9.03486
Fig S4c	23	F1P60	mPFC	PRS	NBI	Male	cohort1	Crhr2	8.65562
Fig S4c	36	F1P60	mPFC	PRS	NBI	Male	cohort1	Crhr2	7.27334
Fig S4c	37	F1P60	mPFC	PRS	NBI	Male	cohort1	Crhr2	8.46024
Fig S4d	4	F1P60	mPFC	C	FLX	Female	cohort1	Crhr2	7.21772
Fig S4d	9	F1P60	mPFC	C	FLX	Female	cohort1	Crhr2	8.45307
Fig S4d	19	F1P60	mPFC	C	FLX	Female	cohort1	Crhr2	8.19396
Fig S4d	28	F1P60	mPFC	C	FLX	Female	cohort1	Crhr2	6.77849
Fig S4d	30	F1P60	mPFC	C	FLX	Female	cohort1	Crhr2	7.98945
Fig S4d	39	F1P60	mPFC	C	FLX	Female	cohort1	Crhr2	7.15574
Fig S4d		F1P60	mPFC	C	NBI	Female	cohort1	Crhr2	6.53205
Fig S4d	12	F1P60	mPFC	C	NBI	Female	cohort1	Crhr2	7.86516
Fig S4d	20	F1P60	mPFC	C	NBI	Female	cohort1	Crhr2	7.09627
Fig S4d	21	F1P60	mPFC	C	NBI	Female	cohort1	Crhr2	6.91325
Fig S4d	32	F1P60	mPFC	C	NBI	Female	cohort1	Crhr2	6.92872
Fig S4d	36	F1P60	mPFC	C	NBI	Female	cohort1	Crhr2	8.11015
Fig S4d	3	F1P60	mPFC	PRS	FLX	Female	cohort1	Crhr2	6.42806
Fig S4d	13	F1P60	mPFC	PRS	FLX	Female	cohort1	Crhr2	7.73956
Fig S4d	16	F1P60	mPFC	PRS	FLX	Female	cohort1	Crhr2	6.23029
Fig S4d	17	F1P60	mPFC	PRS	FLX	Female	cohort1	Crhr2	6.79664
Fig S4d	22	F1P60	mPFC	PRS	FLX	Female	cohort1	Crhr2	6.61015
Fig S4d	27	F1P60	mPFC	PRS	FLX	Female	cohort1	Crhr2	6.04863
Fig S4d	38	F1P60	mPFC	PRS	FLX	Female	cohort1	Crhr2	6.71447
Fig S4d	2	F1P60	mPFC	PRS	NBI	Female	cohort1	Crhr2	7.42868
Fig S4d	11	F1P60	mPFC	PRS	NBI	Female	cohort1	Crhr2	6.51383
Fig S4d	24	F1P60	mPFC	PRS	NBI	Female	cohort1	Crhr2	6.8733
Fig S4d	42	F1P60	mPFC	PRS	NBI	Female	cohort1	Crhr2	8.60076
Fig S4d	45	F1P60	mPFC	PRS	NBI	Female	cohort1	Crhr2	7.3404
Fig S4d	46	F1P60	mPFC	PRS	NBI	Female	cohort1	Crhr2	6.46065
Fig S4d	53	F1P60	mPFC	PRS	NBI	Female	cohort1	Crhr2	6.30285
Fig S4e	57c2m	F1P60	mPFC	C	FLX	Male	cohort2	Crhr2	7.35487
Fig S4e	59	F1P60	mPFC	C	FLX	Male	cohort2	Crhr2	8.54764
Fig S4e	61	F1P60	mPFC	C	FLX	Male	cohort2	Crhr2	8.08931
Fig S4e	63	F1P60	mPFC	C	FLX	Male	cohort2	Crhr2	6.8289
Fig S4e	64	F1P60	mPFC	C	FLX	Male	cohort2	Crhr2	7.84725
Fig S4e	98	F1P60	mPFC	C	FLX	Male	cohort2	Crhr2	8.474
Fig S4e	100	F1P60	mPFC	C	FLX	Male	cohort2	Crhr2	7.98398
Fig S4e	55	F1P60	mPFC	C	NBI	Male	cohort2	Crhr2	6.72286
Fig S4e	56	F1P60	mPFC	C	NBI	Male	cohort2	Crhr2	7.21369
Fig S4e	67	F1P60	mPFC	C	NBI	Male	cohort2	Crhr2	7.39885
Fig S4e	70	F1P60	mPFC	C	NBI	Male	cohort2	Crhr2	7.50669
Fig S4e	80	F1P60	mPFC	C	NBI	Male	cohort2	Crhr2	8.61188
Fig S4e	90	F1P60	mPFC	C	NBI	Male	cohort2	Crhr2	8.58267
Fig S4e	79	F1P60	mPFC	PRS	FLX	Male	cohort2	Crhr2	6.14509
Fig S4e	82	F1P60	mPFC	PRS	FLX	Male	cohort2	Crhr2	7.42805
Fig S4e	84	F1P60	mPFC	PRS	FLX	Male	cohort2	Crhr2	6.03571
Fig S4e	86	F1P60	mPFC	PRS	FLX	Male	cohort2	Crhr2	8.01529
Fig S4e	87	F1P60	mPFC	PRS	FLX	Male	cohort2	Crhr2	5.43688
Fig S4e	88	F1P60	mPFC	PRS	FLX	Male	cohort2	Crhr2	7.60167
Fig S4e	96	F1P60	mPFC	PRS	FLX	Male	cohort2	Crhr2	7.28652
Fig S4e	73	F1P60	mPFC	PRS	NBI	Male	cohort2	Crhr2	7.69191
Fig S4e	76	F1P60	mPFC	PRS	NBI	Male	cohort2	Crhr2	6.97545
Fig S4e		F1P60	mPFC	PRS	NBI	Male	cohort2	Crhr2	6.72286
Fig S4e	81	F1P60	mPFC	PRS	NBI	Male	cohort2	Crhr2	7.97393
Fig S4e	85	F1P60	mPFC	PRS	NBI	Male	cohort2	Crhr2	6.25685
Fig S4e	92	F1P60	mPFC	PRS	NBI	Male	cohort2	Crhr2	5.92253
Fig S4e	101	F1P60	mPFC	PRS	NBI	Male	cohort2	Crhr2	8.66067
Fig S4f	73	F1P60	mPFC	C	FLX	Female	cohort2	Crhr2	7.74897
Fig S4f	74	F1P60	mPFC	C	FLX	Female	cohort2	Crhr2	6.9444
Fig S4f	78	F1P60	mPFC	C	FLX	Female	cohort2	Crhr2	6.99452
Fig S4f		F1P60	mPFC	C	FLX	Female	cohort2	Crhr2	6.99682
Fig S4f	99	F1P60	mPFC	C	FLX	Female	cohort2	Crhr2	8.33302
Fig S4f	105	F1P60	mPFC	C	FLX	Female	cohort2	Crhr2	7.58597
Fig S4f	64	F1P60	mPFC	C	NBI	Female	cohort2	Crhr2	7.9135
Fig S4f	69	F1P60	mPFC	C	NBI	Female	cohort2	Crhr2	8.44201
Fig S4f	72	F1P60	mPFC	C	NBI	Female	cohort2	Crhr2	7.67208
Fig S4f	77	F1P60	mPFC	C	NBI	Female	cohort2	Crhr2	7.07222
Fig S4f		F1P60	mPFC	C	NBI	Female	cohort2	Crhr2	8.35718
Fig S4f	100	F1P60	mPFC	C	NBI	Female	cohort2	Crhr2	7.44094
Fig S4f	112	F1P60	mPFC	C	NBI	Female	cohort2	Crhr2	8.2176
Fig S4f	60	F1P60	mPFC	PRS	FLX	Female	cohort2	Crhr2	8.07442
Fig S4f	71	F1P60	mPFC	PRS	FLX	Female	cohort2	Crhr2	6.19318
Fig S4f		F1P60	mPFC	PRS	FLX	Female	cohort2	Crhr2	7.52004
Fig S4f	81	F1P60	mPFC	PRS	FLX	Female	cohort2	Crhr2	6.89385
Fig S4f	85	F1P60	mPFC	PRS	FLX	Female	cohort2	Crhr2	6.56512
Fig S4f	86	F1P60	mPFC	PRS	FLX	Female	cohort2	Crhr2	7.53271
Fig S4f	95	F1P60	mPFC	PRS	FLX	Female	cohort2	Crhr2	7.87675
Fig S4f	58	F1P60	mPFC	PRS	NBI	Female	cohort2	Crhr2	7.48672
Fig S4f	61	F1P60	mPFC	PRS	NBI	Female	cohort2	Crhr2	7.11779
Fig S4f	63	F1P60	mPFC	PRS	NBI	Female	cohort2	Crhr2	7.51441
Fig S4f	65	F1P60	mPFC	PRS	NBI	Female	cohort2	Crhr2	6.84204
Fig S4f	80	F1P60	mPFC	PRS	NBI	Female	cohort2	Crhr2	6.74359
Fig S4f	84	F1P60	mPFC	PRS	NBI	Female	cohort2	Crhr2	6.64122
Fig S4f	107	F1P60	mPFC	PRS	NBI	Female	cohort2	Crhr2	7.72716
Fig S5	116	F2P60	mPFC	C		Female		Crhr2	6.77011
Fig S5	118	F2P60	mPFC	C		Female		Crhr2	8.12168
Fig S5	120	F2P60	mPFC	C		Female		Crhr2	7.8663
Fig S5	121	F2P60	mPFC	C		Female		Crhr2	6.27148
Fig S5	127	F2P60	mPFC	C		Female		Crhr2	8.48049
Fig S5	128	F2P60	mPFC	C		Female		Crhr2	7.7579
Fig S5	105	F2P60	mPFC	C		Male		Crhr2	6.36451
Fig S5	106	F2P60	mPFC	C		Male		Crhr2	6.48527
Fig S5	111	F2P60	mPFC	C		Male		Crhr2	6.04824
Fig S5	114	F2P60	mPFC	C		Male		Crhr2	6.47496
Fig S5	115	F2P60	mPFC	C		Male		Crhr2	7.55907
Fig S5	117	F2P60	mPFC	C		Male		Crhr2	6.79325
Fig S5	115	F2P60	mPFC	PRS		Female		Crhr2	6.6447
Fig S5	117	F2P60	mPFC	PRS		Female		Crhr2	7.31206
Fig S5	122	F2P60	mPFC	PRS		Female		Crhr2	8.25108
Fig S5	123	F2P60	mPFC	PRS		Female		Crhr2	7.26209
Fig S5	124	F2P60	mPFC	PRS		Female		Crhr2	7.56388
Fig S5	125	F2P60	mPFC	PRS		Female		Crhr2	8.3803
Fig S5	104	F2P60	mPFC	PRS		Male		Crhr2	6.61345
Fig S5	107	F2P60	mPFC	PRS		Male		Crhr2	7.67998
Fig S5	108	F2P60	mPFC	PRS		Male		Crhr2	7.31802
Fig S5	112	F2P60	mPFC	PRS		Male		Crhr2	7.62122
Fig S5	113	F2P60	mPFC	PRS		Male		Crhr2	7.68881
Fig S5	119	F2P60	mPFC	PRS		Male		Crhr2	6.8047
Fig 2f	1.4c	F0P56	mPFC	C				mir-34a	6.28204
Fig 2f	6.2 c	F0P56	mPFC	C				mir-34a	12.3214
Fig 2f	3.4c	F0P56	mPFC	C				mir-34a	7.15431
Fig 2f	1.1c	F0P56	mPFC	C				mir-34a	6.86978
Fig 2f	6.4c	F0P56	mPFC	C				mir-34a	7.91237
Fig 2f	1.3c	F0P56	mPFC	C				mir-34a	10.8123
Fig 2f	2.5s	F0P56	mPFC	PRS				mir-34a	8.22883
Fig 2f	2.3s	F0P56	mPFC	PRS				mir-34a	6.59306
Fig 2f	5.4s	F0P56	mPFC	PRS				mir-34a	12.8541
Fig 2f	2.4s	F0P56	mPFC	PRS				mir-34a	7.69893
Fig 2f	4.4s	F0P56	mPFC	PRS				mir-34a	6.83091
Fig 2f	5.5S	F0P56	mPFC	PRS				mir-34a	10.9303
Fig 2f	1.4c	F0P56	mPFC	C				mir-34c	10.8746
Fig 2f	6.2 c	F0P56	mPFC	C				mir-34c	14.3276
Fig 2f	3.4c	F0P56	mPFC	C				mir-34c	10.5956
Fig 2f	1.1c	F0P56	mPFC	C				mir-34c	10.9117
Fig 2f	6.4c	F0P56	mPFC	C				mir-34c	9.34927
Fig 2f	1.3c	F0P56	mPFC	C				mir-34c	12.4492
Fig 2f	2.5s	F0P56	mPFC	PRS				mir-34c	9.49473
Fig 2f	2.3s	F0P56	mPFC	PRS				mir-34c	10.4507
Fig 2f	5.4s	F0P56	mPFC	PRS				mir-34c	13.5197
Fig 2f	2.4s	F0P56	mPFC	PRS				mir-34c	11.0164
Fig 2f	4.4s	F0P56	mPFC	PRS				mir-34c	10.6985
Fig 2f	5.5S	F0P56	mPFC	PRS				mir-34c	12.9305
Fig 2f	1.4c	F0P56	mPFC	C				mir-382	4.33684
Fig 2f	6.2 c	F0P56	mPFC	C				mir-382	7.06906
Fig 2f	3.4c	F0P56	mPFC	C				mir-382	4.0229
Fig 2f	1.1c	F0P56	mPFC	C				mir-382	4.54731
Fig 2f	6.4c	F0P56	mPFC	C				mir-382	4.41821
Fig 2f	1.3c	F0P56	mPFC	C				mir-382	5.97718
Fig 2f	2.5s	F0P56	mPFC	PRS				mir-382	4.46326
Fig 2f	2.3s	F0P56	mPFC	PRS				mir-382	3.92668
Fig 2f	5.4s	F0P56	mPFC	PRS				mir-382	6.98534
Fig 2f	2.4s	F0P56	mPFC	PRS				mir-382	4.1623
Fig 2f	4.4s	F0P56	mPFC	PRS				mir-382	3.98182
Fig 2f	5.5S	F0P56	mPFC	PRS				mir-382	6.16324
Fig 2f	17	F0P66	mPFC	C				mir-34a	5.39996
Fig 2f	18	F0P66	mPFC	C				mir-34a	3.56296
Fig 2f	20	F0P66	mPFC	C				mir-34a	6.35077
Fig 2f	23	F0P66	mPFC	C				mir-34a	6.0607
Fig 2f	24	F0P66	mPFC	C				mir-34a	5.90537
Fig 2f	27	F0P66	mPFC	C				mir-34a	5.31585
Fig 2f	30	F0P66	mPFC	C				mir-34a	3.98606
Fig 2f	15	F0P66	mPFC	PRS				mir-34a	6.02444
Fig 2f	16	F0P66	mPFC	PRS				mir-34a	3.59947
Fig 2f	19	F0P66	mPFC	PRS				mir-34a	5.92211
Fig 2f	21	F0P66	mPFC	PRS				mir-34a	7.20995
Fig 2f	22	F0P66	mPFC	PRS				mir-34a	6.56666
Fig 2f	25	F0P66	mPFC	PRS				mir-34a	5.68119
Fig 2f	26	F0P66	mPFC	PRS				mir-34a	5.90135
Fig 2f	28	F0P66	mPFC	PRS				mir-34a	5.51157
Fig 2f	29	F0P66	mPFC	PRS				mir-34a	3.85401
Fig 2f	31	F0P66	mPFC	PRS				mir-34a	5.49451
Fig 2f	17	F0P66	mPFC	C				mir-34c	6.95498
Fig 2f	18	F0P66	mPFC	C				mir-34c	6.59868
Fig 2f	20	F0P66	mPFC	C				mir-34c	6.72163
Fig 2f	23	F0P66	mPFC	C				mir-34c	6.52774
Fig 2f	24	F0P66	mPFC	C				mir-34c	7.14449
Fig 2f	27	F0P66	mPFC	C				mir-34c	6.68211
Fig 2f	30	F0P66	mPFC	C				mir-34c	7.2133
Fig 2f	15	F0P66	mPFC	PRS				mir-34c	6.9646
Fig 2f	16	F0P66	mPFC	PRS				mir-34c	7.39655
Fig 2f	19	F0P66	mPFC	PRS				mir-34c	8.0359
Fig 2f	21	F0P66	mPFC	PRS				mir-34c	8.70688
Fig 2f	22	F0P66	mPFC	PRS				mir-34c	6.6608
Fig 2f	25	F0P66	mPFC	PRS				mir-34c	7.13904
Fig 2f	26	F0P66	mPFC	PRS				mir-34c	7.4555
Fig 2f	28	F0P66	mPFC	PRS				mir-34c	7.99678
Fig 2f	29	F0P66	mPFC	PRS				mir-34c	4.07162
Fig 2f	31	F0P66	mPFC	PRS				mir-34c	6.82284
Fig 2f	pfc_17	F0P66	mPFC	C				mir-382	3.61896
Fig 2f	pfc_18	F0P66	mPFC	C				mir-382	3.7746
Fig 2f	pfc_20	F0P66	mPFC	C				mir-382	4.2227
Fig 2f	pfc_23	F0P66	mPFC	C				mir-382	3.87353
Fig 2f	pfc_24	F0P66	mPFC	C				mir-382	3.85422
Fig 2f	pfc_27	F0P66	mPFC	C				mir-382	4.01693
Fig 2f	pfc_30	F0P66	mPFC	C				mir-382	4.14071
Fig 2f	pfc_15	F0P66	mPFC	PRS				mir-382	3.55938
Fig 2f	pfc_16	F0P66	mPFC	PRS				mir-382	3.68263
Fig 2f	pfc_19	F0P66	mPFC	PRS				mir-382	4.02467
Fig 2f	pfc_21	F0P66	mPFC	PRS				mir-382	4.03574
Fig 2f	pfc_22	F0P66	mPFC	PRS				mir-382	4.31284
Fig 2f	pfc_25	F0P66	mPFC	PRS				mir-382	3.93771
Fig 2f	pfc_26	F0P66	mPFC	PRS				mir-382	4.20484
Fig 2f	pfc_28	F0P66	mPFC	PRS				mir-382	4.62765
Fig 2f	pfc_29	F0P66	mPFC	PRS				mir-382	3.05136
Fig 2f	pfc_31	F0P66	mPFC	PRS				mir-382	4.13156
Fig 2g	1.1c	F0P56	Oocytes	C				mir-34a	5.79539
Fig 2g	1.2c	F0P56	Oocytes	C				mir-34a	5.78648
Fig 2g	3.1c	F0P56	Oocytes	C				mir-34a	6.52923
Fig 2g	3.2c	F0P56	Oocytes	C				mir-34a	5.0973
Fig 2g	3.4c	F0P56	Oocytes	C				mir-34a	5.04222
Fig 2g	2.2s	F0P56	Oocytes	PRS				mir-34a	7.57867
Fig 2g	2.32.2s	F0P56	Oocytes	PRS				mir-34a	6.21598
Fig 2g	2.5s	F0P56	Oocytes	PRS				mir-34a	10.0622
Fig 2g	4.2s	F0P56	Oocytes	PRS				mir-34a	7.19681
Fig 2g	4.4s	F0P56	Oocytes	PRS				mir-34a	6.98267
Fig 2g	4.5s	F0P56	Oocytes	PRS				mir-34a	8.05807
Fig 2g	5.55.4s	F0P56	Oocytes	PRS				mir-34a	6.96169
Fig 2g	1.1c	F0P56	Oocytes	C				mir-34c	3.56632
Fig 2g	1.2c	F0P56	Oocytes	C				mir-34c	3.91246
Fig 2g	3.1c	F0P56	Oocytes	C				mir-34c	6.42793
Fig 2g	3.2c	F0P56	Oocytes	C				mir-34c	1.90722
Fig 2g	3.4c	F0P56	Oocytes	C				mir-34c	6.44168
Fig 2g	2.2s	F0P56	Oocytes	PRS				mir-34c	6.44924
Fig 2g	2.5s	F0P56	Oocytes	PRS				mir-34c	15.1304
Fig 2g	4.4s	F0P56	Oocytes	PRS				mir-34c	12.262
Fig 2g	4.5s	F0P56	Oocytes	PRS				mir-34c	9.1633
Fig 2g	5.55.4s	F0P56	Oocytes	PRS				mir-34c	14.5319
Fig 2g	5.6s	F0P56	Oocytes	PRS				mir-34c	6.8416
Fig 2g	4.2s	F0P56	Oocytes	PRS				mir-34c	4.65191
Fig 2g	1.1c	F0P56	Oocytes	C				mir-382	4.37161
Fig 2g	1.2c	F0P56	Oocytes	C				mir-382	2.41521
Fig 2g	3.2c	F0P56	Oocytes	C				mir-382	3.50135
Fig 2g	3.4c	F0P56	Oocytes	C				mir-382	5.14302
Fig 2g	6.2c	F0P56	Oocytes	C				mir-382	2.76936
Fig 2g	2.2s	F0P56	Oocytes	PRS				mir-382	5.27977
Fig 2g	2.32.2s	F0P56	Oocytes	PRS				mir-382	4.59313
Fig 2g	2.5s	F0P56	Oocytes	PRS				mir-382	4.177
Fig 2g	4.2s	F0P56	Oocytes	PRS				mir-382	5.70165
Fig 2g	4.5s	F0P56	Oocytes	PRS				mir-382	4.51845
Fig 2g	5.6s	F0P56	Oocytes	PRS				mir-382	4.64352
Fig 2g	5.55.4s	F0P56	Oocytes	PRS				mir-382	2.88127
Fig 2g	4.3c	F0P66+	Oocytes	C				mir-34a	5.42127
Fig 2g	4.4c	F0P66+	Oocytes	C				mir-34a	5.85356
Fig 2g	4.5c	F0P66+	Oocytes	C				mir-34a	7.41987
Fig 2g	5.2c	F0P66+	Oocytes	C				mir-34a	5.3427
Fig 2g	5.4c	F0P66+	Oocytes	C				mir-34a	5.59131
Fig 2g	1.1s	F0P66+	Oocytes	PRS				mir-34a	7.9752
Fig 2g	1.2s	F0P66+	Oocytes	PRS				mir-34a	8.72639
Fig 2g	1.3s	F0P66+	Oocytes	PRS				mir-34a	7.48355
Fig 2g	1.4s	F0P66+	Oocytes	PRS				mir-34a	5.77108
Fig 2g	2.1s	F0P66+	Oocytes	PRS				mir-34a	6.7043
Fig 2g	2.4s	F0P66+	Oocytes	PRS				mir-34a	9.46575
Fig 2g	3.1s	F0P66+	Oocytes	PRS				mir-34a	6.53933
Fig 2g	o4.3	F0P66+	Oocytes	C				mir-34c	2.98042
Fig 2g	o4.5	F0P66+	Oocytes	C				mir-34c	2.37309
Fig 2g	o4.4	F0P66+	Oocytes	C				mir-34c	0.399134
Fig 2g	o5.2	F0P66+	Oocytes	C				mir-34c	-0.993301
Fig 2g	ooo.5.4	F0P66+	Oocytes	C				mir-34c	0.0329844
Fig 2g	o2.4	F0P66+	Oocytes	PRS				mir-34c	6.05482
Fig 2g	o1.2	F0P66+	Oocytes	PRS				mir-34c	5.56698
Fig 2g	o1.3	F0P66+	Oocytes	PRS				mir-34c	1.13665
Fig 2g	o1.1	F0P66+	Oocytes	PRS				mir-34c	3.66844
Fig 2g	o1.4	F0P66+	Oocytes	PRS				mir-34c	2.80338
Fig 2g	o3.1	F0P66+	Oocytes	PRS				mir-34c	1.79182
Fig 2g	4.3o	F0P66+	Oocytes	C				mir-382	5.21507
Fig 2g	4.4o	F0P66+	Oocytes	C				mir-382	5.57902
Fig 2g	4.5o	F0P66+	Oocytes	C				mir-382	7.75156
Fig 2g	5.2o	F0P66+	Oocytes	C				mir-382	8.3624
Fig 2g	5.4o	F0P66+	Oocytes	C				mir-382	8.25359
Fig 2g	1.1o	F0P66+	Oocytes	PRS				mir-382	6.91149
Fig 2g	1.2o	F0P66+	Oocytes	PRS				mir-382	8.73434
Fig 2g	1.3o	F0P66+	Oocytes	PRS				mir-382	5.39048
Fig 2g	1.4o	F0P66+	Oocytes	PRS				mir-382	6.03005
Fig 2g	2.3o	F0P66+	Oocytes	PRS				mir-382	7.60927
Fig 2g	3.1o	F0P66+	Oocytes	PRS				mir-382	5.39364
Fig 2h	4.1c	F0P66+	Blood	C				mir-34a	5.75669
Fig 2h	4.2c	F0P66+	Blood	C				mir-34a	5.81942
Fig 2h	4.3c	F0P66+	Blood	C				mir-34a	6.29376
Fig 2h	4.4c	F0P66+	Blood	C				mir-34a	6.15327
Fig 2h	4.5c	F0P66+	Blood	C				mir-34a	6.18787
Fig 2h	5.1c	F0P66+	Blood	C				mir-34a	4.18448
Fig 2h	5.2c	F0P66+	Blood	C				mir-34a	5.8912
Fig 2h	5.3c	F0P66+	Blood	C				mir-34a	6.431
Fig 2h	5.4c	F0P66+	Blood	C				mir-34a	6.56552
Fig 2h	5.5c	F0P66+	Blood	C				mir-34a	4.90056
Fig 2h	1.1s	F0P66+	Blood	PRS				mir-34a	6.24601
Fig 2h	1.2s	F0P66+	Blood	PRS				mir-34a	6.08161
Fig 2h	1.3s	F0P66+	Blood	PRS				mir-34a	6.69478
Fig 2h	1.4s	F0P66+	Blood	PRS				mir-34a	6.361
Fig 2h	2.1s	F0P66+	Blood	PRS				mir-34a	7.01996
Fig 2h	2.2s	F0P66+	Blood	PRS				mir-34a	6.35357
Fig 2h	2.3s	F0P66+	Blood	PRS				mir-34a	6.3171
Fig 2h	2.4s	F0P66+	Blood	PRS				mir-34a	5.54109
Fig 2h	3.1s	F0P66+	Blood	PRS				mir-34a	7.02107
Fig 2h	3.2s	F0P66+	Blood	PRS				mir-34a	7.19042
Fig 2h	3.4s	F0P66+	Blood	PRS				mir-34a	6.86795
Fig 2h	4.1	F0P66+	Blood	C				mir-34c	5.1377
Fig 2h	4.2	F0P66+	Blood	C				mir-34c	6.79317
Fig 2h	4.3	F0P66+	Blood	C				mir-34c	6.84652
Fig 2h	4.5	F0P66+	Blood	C				mir-34c	9.08051
Fig 2h	5.1	F0P66+	Blood	C				mir-34c	6.57942
Fig 2h	5.2	F0P66+	Blood	C				mir-34c	7.60108
Fig 2h	5.3	F0P66+	Blood	C				mir-34c	7.36838
Fig 2h	5.4	F0P66+	Blood	C				mir-34c	7.66956
Fig 2h	5.5	F0P66+	Blood	C				mir-34c	8.94053
Fig 2h	1.1	F0P66+	Blood	PRS				mir-34c	6.91835
Fig 2h	1.2	F0P66+	Blood	PRS				mir-34c	6.53521
Fig 2h	1.3	F0P66+	Blood	PRS				mir-34c	8.55961
Fig 2h	1.4	F0P66+	Blood	PRS				mir-34c	10.2574
Fig 2h	2.1	F0P66+	Blood	PRS				mir-34c	10.1131
Fig 2h	2.2	F0P66+	Blood	PRS				mir-34c	10.0068
Fig 2h	2.3	F0P66+	Blood	PRS				mir-34c	8.32568
Fig 2h	3.1	F0P66+	Blood	PRS				mir-34c	7.93431
Fig 2h	3.2	F0P66+	Blood	PRS				mir-34c	9.50151
Fig 2h	3.3	F0P66+	Blood	PRS				mir-34c	8.37502
Fig 2h	3.4	F0P66+	Blood	PRS				mir-34c	7.55792
Fig 2h	4.1	F0P66+	Blood	C				mir-382	9.41063
Fig 2h	4.2	F0P66+	Blood	C				mir-382	8.74881
Fig 2h	4.3	F0P66+	Blood	C				mir-382	12.0708
Fig 2h	4.4	F0P66+	Blood	C				mir-382	12.3906
Fig 2h	4.5	F0P66+	Blood	C				mir-382	12.1464
Fig 2h	5.1	F0P66+	Blood	C				mir-382	9.94518
Fig 2h	5.2	F0P66+	Blood	C				mir-382	11.1103
Fig 2h	5.3	F0P66+	Blood	C				mir-382	12.2668
Fig 2h	b5.5	F0P66+	Blood	C				mir-382	9.84785
Fig 2h	1.1	F0P66+	Blood	PRS				mir-382	11.3023
Fig 2h	1.2	F0P66+	Blood	PRS				mir-382	11.0088
Fig 2h	1.3	F0P66+	Blood	PRS				mir-382	11.1252
Fig 2h	1.4	F0P66+	Blood	PRS				mir-382	11.0255
Fig 2h	2.1	F0P66+	Blood	PRS				mir-382	11.1682
Fig 2h	2.2	F0P66+	Blood	PRS				mir-382	10.7774
Fig 2h	2.3	F0P66+	Blood	PRS				mir-382	10.5064
Fig 2h	2.4	F0P66+	Blood	PRS				mir-382	9.97585
Fig 2h	3.1	F0P66+	Blood	PRS				mir-382	10.6925
Fig 2h	3.2	F0P66+	Blood	PRS				mir-382	11.6085
Fig 2h	3.4b	F0P66+	Blood	PRS				mir-382	13.9116
Fig 3a	PFC14	F1P0	PFC	C				mir-34a	13.9572
Fig 3a	PFC16	F1P0	PFC	C				mir-34a	14.7166
Fig 3a	PFC17	F1P0	PFC	C				mir-34a	13.3986
Fig 3a	PFC19	F1P0	PFC	C				mir-34a	13.9261
Fig 3a	pfc8	F1P0	PFC	C				mir-34a	13.7089
Fig 3a		F1P0	PFC	C				mir-34a	11.8818
Fig 3a		F1P0	PFC	C				mir-34a	11.6029
Fig 3a	pfc10	F1P0	PFC	PRS				mir-34a	13.7498
Fig 3a	pfc11	F1P0	PFC	PRS				mir-34a	12.5935
Fig 3a	pfc12	F1P0	PFC	PRS				mir-34a	10.44
Fig 3a	pfc4	F1P0	PFC	PRS				mir-34a	12.8175
Fig 3a	pfc6	F1P0	PFC	PRS				mir-34a	11.7138
Fig 3a		F1P0	PFC	PRS				mir-34a	9.94411
Fig 3a		F1P0	PFC	PRS				mir-34a	9.63378
Fig 3b	19	F2P0	PFC	C				mir-34a	11.0742
Fig 3b	7	F2P0	PFC	C				mir-34a	11.286
Fig 3b	16	F2P0	PFC	C				mir-34a	11.4315
Fig 3b	22	F2P0	PFC	C				mir-34a	11.6161
Fig 3b	18	F2P0	PFC	C				mir-34a	11.9366
Fig 3b		F2P0	PFC	C				mir-34a	12.5825
Fig 3b		F2P0	PFC	C				mir-34a	12.5925
Fig 3b		F2P0	PFC	C				mir-34a	11.4995
Fig 3b	10	F2P0	PFC	PRS				mir-34a	9.72635
Fig 3b	26	F2P0	PFC	PRS				mir-34a	9.76434
Fig 3b	23	F2P0	PFC	PRS				mir-34a	10.0555
Fig 3b	17	F2P0	PFC	PRS				mir-34a	11.1472
Fig 3b	13	F2P0	PFC	PRS				mir-34a	11.3606
Fig 3b		F2P0	PFC	PRS				mir-34a	10.8683
Fig 3b		F2P0	PFC	PRS				mir-34a	11.7254
Fig 3b		F2P0	PFC	PRS				mir-34a	11.5436
Fig 3c	1	F1P0	AMY	C				mir-34a	11.1257
Fig 3c	3	F1P0	AMY	C				mir-34a	12.188
Fig 3c	5	F1P0	AMY	C				mir-34a	13.3088
Fig 3c	6	F1P0	AMY	C				mir-34a	11.8766
Fig 3c	7	F1P0	AMY	C				mir-34a	12.0512
Fig 3c	2	F1P0	AMY	C				mir-34a	10.2023
Fig 3c		F1P0	AMY	C				mir-34a	11.1359
Fig 3c	14	F1P0	AMY	C				mir-34a	9.73422
Fig 3c	4	F1P0	AMY	PRS				mir-34a	12.504
Fig 3c	8	F1P0	AMY	PRS				mir-34a	11.6695
Fig 3c	9	F1P0	AMY	PRS				mir-34a	11.0389
Fig 3c	11	F1P0	AMY	PRS				mir-34a	13.1379
Fig 3c	12	F1P0	AMY	PRS				mir-34a	14.1733
Fig 3c	10	F1P0	AMY	PRS				mir-34a	11.8099
Fig 3c		F1P0	AMY	PRS				mir-34a	12.2606
Fig 3c		F1P0	AMY	PRS				mir-34a	14.6591
Fig 3d	18	F2P0	AMY	C				mir-34a	9.21943
Fig 3d	8	F2P0	AMY	C				mir-34a	9.56057
Fig 3d	25	F2P0	AMY	C				mir-34a	9.61208
Fig 3d	16	F2P0	AMY	C				mir-34a	9.71137
Fig 3d		F2P0	AMY	C				mir-34a	9.18797
Fig 3d		F2P0	AMY	C				mir-34a	11.3797
Fig 3d		F2P0	AMY	C				mir-34a	10.6944
Fig 3d	11	F2P0	AMY	PRS				mir-34a	9.90844
Fig 3d	17	F2P0	AMY	PRS				mir-34a	10.1389
Fig 3d	1	F2P0	AMY	PRS				mir-34a	10.4021
Fig 3d	24	F2P0	AMY	PRS				mir-34a	10.4332
Fig 3d	13	F2P0	AMY	PRS				mir-34a	10.8274
Fig 3d		F2P0	AMY	PRS				mir-34a	11.6815
Fig 3d		F2P0	AMY	PRS				mir-34a	11.6318
Fig 3d		F2P0	AMY	PRS				mir-34a	11.2479
Fig 3d		F2P0	AMY	PRS				mir-34a	12.2642
Fig 6c	6_c_m_c1	F1P60	mPFC	C	VEH	Male	cohort1	mir-34a	5.67765
Fig 6c	43_c_m_c1	F1P60	mPFC	C	VEH	Male	cohort1	mir-34a	5.92719
Fig 6c	12_c_m_c1	F1P60	mPFC	C	VEH	Male	cohort1	mir-34a	6.28366
Fig 6c	24_c_m_c1	F1P60	mPFC	C	VEH	Male	cohort1	mir-34a	8.29336
Fig 6c	1_c_m_c1	F1P60	mPFC	C	VEH	Male	cohort1	mir-34a	6.29934
Fig 6c	11_c_m_c1	F1P60	mPFC	C	VEH	Male	cohort1	mir-34a	6.48924
Fig 6c	53_c_m_c2	F1P60	mPFC	C	VEH	Male	cohort2	mir-34a	6.18378
Fig 6c	54_c_m_c2	F1P60	mPFC	C	VEH	Male	cohort2	mir-34a	5.32381
Fig 6c	58_c_m_c2	F1P60	mPFC	C	VEH	Male	cohort2	mir-34a	5.48992
Fig 6c	60_c_m_c2	F1P60	mPFC	C	VEH	Male	cohort2	mir-34a	5.52315
Fig 6c	66_c_m_c2	F1P60	mPFC	C	VEH	Male	cohort2	mir-34a	5.89607
Fig 6c	69_c_m_c2	F1P60	mPFC	C	VEH	Male	cohort2	mir-34a	5.54286
Fig 6c	78_c_m_c2	F1P60	mPFC	C	VEH	Male	cohort2	mir-34a	5.71842
Fig 6c	38_s_m_c1	F1P60	mPFC	PRS	VEH	Male	cohort1	mir-34a	8.52426
Fig 6c	30_s_m_c1	F1P60	mPFC	PRS	VEH	Male	cohort1	mir-34a	6.06249
Fig 6c	25_s_m_c1	F1P60	mPFC	PRS	VEH	Male	cohort1	mir-34a	5.69887
Fig 6c	22_s_m_c1	F1P60	mPFC	PRS	VEH	Male	cohort1	mir-34a	5.63518
Fig 6c	46_s_m_c1	F1P60	mPFC	PRS	VEH	Male	cohort1	mir-34a	6.90468
Fig 6c	21_s_m_c1	F1P60	mPFC	PRS	VEH	Male	cohort1	mir-34a	8.08624
Fig 6c	42_s_m_c1	F1P60	mPFC	PRS	VEH	Male	cohort1	mir-34a	6.72916
Fig 6c	71_s_m_c2	F1P60	mPFC	PRS	VEH	Male	cohort2	mir-34a	5.47328
Fig 6c	72_s_m_c2	F1P60	mPFC	PRS	VEH	Male	cohort2	mir-34a	5.95403
Fig 6c	74_s_m_c2	F1P60	mPFC	PRS	VEH	Male	cohort2	mir-34a	5.56396
Fig 6c	75_s_m_c2	F1P60	mPFC	PRS	VEH	Male	cohort2	mir-34a	5.84439
Fig 6c	89_s_m_c2	F1P60	mPFC	PRS	VEH	Male	cohort2	mir-34a	5.71708
Fig 6c	95_s_m_c2	F1P60	mPFC	PRS	VEH	Male	cohort2	mir-34a	5.49856
Fig 6c	99_s_m_c2	F1P60	mPFC	PRS	VEH	Male	cohort2	mir-34a	6.1931
Fig 6d	18_c_f_c1	F1P60	mPFC	C	VEH	Female	cohort1	mir-34a	5.2091
Fig 6d	34_c_f_c1	F1P60	mPFC	C	VEH	Female	cohort1	mir-34a	5.61381
Fig 6d	49_c_f_c1	F1P60	mPFC	C	VEH	Female	cohort1	mir-34a	5.70793
Fig 6d	7_c_f_c1	F1P60	mPFC	C	VEH	Female	cohort1	mir-34a	5.55555
Fig 6d	10_c_f_c1	F1P60	mPFC	C	VEH	Female	cohort1	mir-34a	5.70763
Fig 6d	52_c_f_c1	F1P60	mPFC	C	VEH	Female	cohort1	mir-34a	5.66347
Fig 6d	104_c_f_c2	F1P60	mPFC	C	VEH	Female	cohort2	mir-34a	5.06429
Fig 6d	59_c_f_c2	F1P60	mPFC	C	VEH	Female	cohort2	mir-34a	5.10066
Fig 6d	70_c_f_c2	F1P60	mPFC	C	VEH	Female	cohort2	mir-34a	5.39994
Fig 6d	75_c_f_c2	F1P60	mPFC	C	VEH	Female	cohort2	mir-34a	4.85696
Fig 6d	82_c_f_c2	F1P60	mPFC	C	VEH	Female	cohort2	mir-34a	5.34701
Fig 6d	26_s_f_c1	F1P60	mPFC	PRS	VEH	Female	cohort1	mir-34a	6.11883
Fig 6d	15_s_f_c1	F1P60	mPFC	PRS	VEH	Female	cohort1	mir-34a	5.51141
Fig 6d	43_s_f_c1	F1P60	mPFC	PRS	VEH	Female	cohort1	mir-34a	5.6911
Fig 6d	35_s_f_c1	F1P60	mPFC	PRS	VEH	Female	cohort1	mir-34a	5.98544
Fig 6d	40_s_f_c1	F1P60	mPFC	PRS	VEH	Female	cohort1	mir-34a	5.20578
Fig 6d	47_s_f_c1	F1P60	mPFC	PRS	VEH	Female	cohort1	mir-34a	5.3903
Fig 6d	14_s_f_c1	F1P60	mPFC	PRS	VEH	Female	cohort1	mir-34a	5.47889
Fig 6d	57_s_f_c2	F1P60	mPFC	PRS	VEH	Female	cohort2	mir-34a	5.67639
Fig 6d	62_s_f_c2	F1P60	mPFC	PRS	VEH	Female	cohort2	mir-34a	5.72009
Fig 6d	76_s_f_c2	F1P60	mPFC	PRS	VEH	Female	cohort2	mir-34a	5.66029
Fig 6d	83_s_f_c2	F1P60	mPFC	PRS	VEH	Female	cohort2	mir-34a	5.64893
Fig 6d	87_s_f_c2	F1P60	mPFC	PRS	VEH	Female	cohort2	mir-34a	6.44181
Fig 6d	88_s_f_c2	F1P60	mPFC	PRS	VEH	Female	cohort2	mir-34a	5.44448
Fig 6d	94_s_f_c2	F1P60	mPFC	PRS	VEH	Female	cohort2	mir-34a	6.23473
Fig 6j	116_f2_f_c	F2P60	mPFC	C		Female		mir-34a	5.83851
Fig 6j	118_f2_f_c	F2P60	mPFC	C		Female		mir-34a	5.9578
Fig 6j	120_f2_f_c	F2P60	mPFC	C		Female		mir-34a	5.52912
Fig 6j	121_f2_f_c	F2P60	mPFC	C		Female		mir-34a	5.68151
Fig 6j	127_f2_f_c	F2P60	mPFC	C		Female		mir-34a	5.41392
Fig 6j	128_f2_f_c	F2P60	mPFC	C		Female		mir-34a	5.89832
Fig 6j	105_f2_m_c	F2P60	mPFC	C		Male		mir-34a	4.66085
Fig 6j	106_f2_m_c	F2P60	mPFC	C		Male		mir-34a	5.32101
Fig 6j	110_f2_m_c	F2P60	mPFC	C		Male		mir-34a	5.10324
Fig 6j	111_f2_m_c	F2P60	mPFC	C		Male		mir-34a	3.75281
Fig 6j	114_f2_m_c	F2P60	mPFC	C		Male		mir-34a	4.17638
Fig 6j	115_f2_m_c	F2P60	mPFC	C		Male		mir-34a	4.80432
Fig 6j	117_f2_f_s	F2P60	mPFC	PRS		Female		mir-34a	6.14978
Fig 6j	122_f2_f_s	F2P60	mPFC	PRS		Female		mir-34a	6.755
Fig 6j	123_f2_f_s	F2P60	mPFC	PRS		Female		mir-34a	6.57005
Fig 6j	124_f2_f_s	F2P60	mPFC	PRS		Female		mir-34a	5.98827
Fig 6j	125_f2_f_s	F2P60	mPFC	PRS		Female		mir-34a	5.67041
Fig 6j	104_f2_m_s	F2P60	mPFC	PRS		Male		mir-34a	5.88556
Fig 6j	107_f2_m_s	F2P60	mPFC	PRS		Male		mir-34a	5.04188
Fig 6j	108_f2_m_s	F2P60	mPFC	PRS		Male		mir-34a	5.08821
Fig 6j	112_f2_m_s	F2P60	mPFC	PRS		Male		mir-34a	5.30789
Fig 6j	113_f2_m_s	F2P60	mPFC	PRS		Male		mir-34a	5.47785
Fig 6j	116_f2_m_s	F2P60	mPFC	PRS		Male		mir-34a	5.01023
Fig 6j	119_f2_m_s	F2P60	mPFC	PRS		Male		mir-34a	4.89548
Fig S2b	13	F0P56	AMY	C				mir-34a	7.34763
Fig S2b	14	F0P56	AMY	C				mir-34a	5.72941
Fig S2b	15	F0P56	AMY	C				mir-34a	6.15774
Fig S2b	16	F0P56	AMY	C				mir-34a	5.46244
Fig S2b	17	F0P56	AMY	C				mir-34a	7.95142
Fig S2b	18	F0P56	AMY	C				mir-34a	6.83431
Fig S2b	19	F0P56	AMY	PRS				mir-34a	6.67513
Fig S2b	20	F0P56	AMY	PRS				mir-34a	6.57781
Fig S2b	21	F0P56	AMY	PRS				mir-34a	6.37226
Fig S2b	22	F0P56	AMY	PRS				mir-34a	6.08006
Fig S2b	23	F0P56	AMY	PRS				mir-34a	7.0037
Fig S2b	24	F0P56	AMY	PRS				mir-34a	7.64497
Fig S2b	13	F0P56	AMY	C				mir-34c	7.49205
Fig S2b	14	F0P56	AMY	C				mir-34c	4.90181
Fig S2b	15	F0P56	AMY	C				mir-34c	4.03424
Fig S2b	16	F0P56	AMY	C				mir-34c	4.70563
Fig S2b	17	F0P56	AMY	C				mir-34c	6.48372
Fig S2b	18	F0P56	AMY	C				mir-34c	4.97772
Fig S2b	19	F0P56	AMY	PRS				mir-34c	5.57086
Fig S2b	20	F0P56	AMY	PRS				mir-34c	10.3157
Fig S2b	21	F0P56	AMY	PRS				mir-34c	8.97486
Fig S2b	23	F0P56	AMY	PRS				mir-34c	6.60423
Fig S2b	24	F0P56	AMY	PRS				mir-34c	7.31571
Fig S2b	13	F0P56	AMY	C				mir-382	3.24991
Fig S2b	14	F0P56	AMY	C				mir-382	3.00543
Fig S2b	15	F0P56	AMY	C				mir-382	3.08384
Fig S2b	16	F0P56	AMY	C				mir-382	3.01011
Fig S2b	17	F0P56	AMY	C				mir-382	3.74293
Fig S2b	18	F0P56	AMY	C				mir-382	3.97486
Fig S2b	19	F0P56	AMY	PRS				mir-382	3.44375
Fig S2b	20	F0P56	AMY	PRS				mir-382	3.32433
Fig S2b	21	F0P56	AMY	PRS				mir-382	3.49886
Fig S2b	22	F0P56	AMY	PRS				mir-382	3.30309
Fig S2b	23	F0P56	AMY	PRS				mir-382	4.12181
Fig S2b	24	F0P56	AMY	PRS				mir-382	3.672
Fig S2c	2	F0P66	AMY	C				mir-34a	6.10498
Fig S2c	3	F0P66	AMY	C				mir-34a	6.60764
Fig S2c	4	F0P66	AMY	C				mir-34a	6.08848
Fig S2c	11	F0P66	AMY	C				mir-34a	4.89174
Fig S2c	14	F0P66	AMY	C				mir-34a	3.51462
Fig S2c	5	F0P66	AMY	PRS				mir-34a	5.00506
Fig S2c	7	F0P66	AMY	PRS				mir-34a	6.77709
Fig S2c	9	F0P66	AMY	PRS				mir-34a	5.17381
Fig S2c	10	F0P66	AMY	PRS				mir-34a	4.85878
Fig S2c	12	F0P66	AMY	PRS				mir-34a	5.11446
Fig S2c	13	F0P66	AMY	PRS				mir-34a	5.64085
Fig S2c	11	F0P66	AMY	C				mir-34c	7.48104
Fig S2c	mpfc2	F0P66	AMY	C				mir-34c	7.7442
Fig S2c	3	F0P66	AMY	C				mir-34c	6.94149
Fig S2c	4	F0P66	AMY	C				mir-34c	7.11953
Fig S2c	14	F0P66	AMY	C				mir-34c	7.37719
Fig S2c	9	F0P66	AMY	PRS				mir-34c	7.20496
Fig S2c	10	F0P66	AMY	PRS				mir-34c	6.965
Fig S2c	12	F0P66	AMY	PRS				mir-34c	7.39414
Fig S2c	13	F0P66	AMY	PRS				mir-34c	7.57621
Fig S2c	5	F0P66	AMY	PRS				mir-34c	6.81095
Fig S2c	7	F0P66	AMY	PRS				mir-34c	6.79728
Fig S2c	amy_2	F0P66	AMY	C				mir-382	4.50924
Fig S2c	amy_3	F0P66	AMY	C				mir-382	3.262
Fig S2c	amy_4	F0P66	AMY	C				mir-382	3.133
Fig S2c	amy_14	F0P66	AMY	C				mir-382	3.47186
Fig S2c	amy_11	F0P66	AMY	C				mir-382	3.04251
Fig S2c	amy_12	F0P66	AMY	PRS				mir-382	2.83427
Fig S2c	amy_13	F0P66	AMY	PRS				mir-382	3.77803
Fig S2c	amy_5	F0P66	AMY	PRS				mir-382	2.97386
Fig S2c	amy_7	F0P66	AMY	PRS				mir-382	3.3888
Fig S2c	amy_9	F0P66	AMY	PRS				mir-382	3.49182
Fig S2c	amy_10	F0P66	AMY	PRS				mir-382	3.08551
Fig S3	4.3	F0P66+	Oocytes	C				137-3p	7.75447
Fig S3	4.4	F0P66+	Oocytes	C				137-3p	8.26592
Fig S3	4.5	F0P66+	Oocytes	C				137-3p	10.7258
Fig S3	5.2	F0P66+	Oocytes	C				137-3p	6.22779
Fig S3	5.4	F0P66+	Oocytes	C				137-3p	7.14222
Fig S3	1.1	F0P66+	Oocytes	PRS				137-3p	6.0152
Fig S3	1.2	F0P66+	Oocytes	PRS				137-3p	8.21339
Fig S3	1.3	F0P66+	Oocytes	PRS				137-3p	7.24833
Fig S3	1.4	F0P66+	Oocytes	PRS				137-3p	8.41705
Fig S3	2.4	F0P66+	Oocytes	PRS				137-3p	12.3673
Fig S3	3.1	F0P66+	Oocytes	PRS				137-3p	9.96168
Fig S3	4.3	F0P66+	Oocytes	C				137-5p	5.46526
Fig S3	4.4	F0P66+	Oocytes	C				137-5p	5.19348
Fig S3	4.5	F0P66+	Oocytes	C				137-5p	9.01793
Fig S3	5.2	F0P66+	Oocytes	C				137-5p	4.6436
Fig S3	5.4	F0P66+	Oocytes	C				137-5p	4.88479
Fig S3	1.1	F0P66+	Oocytes	PRS				137-5p	5.1019
Fig S3	1.2	F0P66+	Oocytes	PRS				137-5p	5.43819
Fig S3	1.3	F0P66+	Oocytes	PRS				137-5p	5.70304
Fig S3	1.4	F0P66+	Oocytes	PRS				137-5p	6.27749
Fig S3	2.4	F0P66+	Oocytes	PRS				137-5p	10.2158
Fig S3	3.1	F0P66+	Oocytes	PRS				137-5p	7.69122
Fig S3	4.3	F0P66+	Oocytes	C				mir-203-3P	-12.9098
Fig S3	4.4	F0P66+	Oocytes	C				mir-203-3P	-13.2428
Fig S3	4.5	F0P66+	Oocytes	C				mir-203-3P	-12.9166
Fig S3	5.2	F0P66+	Oocytes	C				mir-203-3P	-10.0281
Fig S3	5.4	F0P66+	Oocytes	C				mir-203-3P	-13.5348
Fig S3	1.1	F0P66+	Oocytes	PRS				mir-203-3P	-9.73091
Fig S3	1.2	F0P66+	Oocytes	PRS				mir-203-3P	-9.85154
Fig S3	1.3	F0P66+	Oocytes	PRS				mir-203-3P	-12.8046
Fig S3	1.4	F0P66+	Oocytes	PRS				mir-203-3P	-12.9907
Fig S3	2.4	F0P66+	Oocytes	PRS				mir-203-3P	-9.91783
Fig S3	3.1	F0P66+	Oocytes	PRS				mir-203-3P	-12.3227
Fig S3	4.3	F0P66+	Oocytes	C				mir-203-5P	-1.911
Fig S3	4.4	F0P66+	Oocytes	C				mir-203-5P	-1.89301
Fig S3	4.5	F0P66+	Oocytes	C				mir-203-5P	0.321888
Fig S3	5.2	F0P66+	Oocytes	C				mir-203-5P	-1.29489
Fig S3	5.4	F0P66+	Oocytes	C				mir-203-5P	-1.91298
Fig S3	1.1	F0P66+	Oocytes	PRS				mir-203-5P	1.12886
Fig S3	1.2	F0P66+	Oocytes	PRS				mir-203-5P	-1.87086
Fig S3	1.3	F0P66+	Oocytes	PRS				mir-203-5P	-1.53769
Fig S3	1.4	F0P66+	Oocytes	PRS				mir-203-5P	-0.918321
Fig S3	2.4	F0P66+	Oocytes	PRS				mir-203-5P	2.65982
Fig S3	3.1	F0P66+	Oocytes	PRS				mir-203-5P	0.0936186
Fig S3	4.3	F0P66+	Oocytes	C				mir-493-3P	1.56812
Fig S3	4.4	F0P66+	Oocytes	C				mir-493-3P	1.86722
Fig S3	4.5	F0P66+	Oocytes	C				mir-493-3P	4.19969
Fig S3	5.2	F0P66+	Oocytes	C				mir-493-3P	3.83474
Fig S3	5.4	F0P66+	Oocytes	C				mir-493-3P	1.72072
Fig S3	1.1	F0P66+	Oocytes	PRS				mir-493-3P	1.02364
Fig S3	1.2	F0P66+	Oocytes	PRS				mir-493-3P	3.01793
Fig S3	1.3	F0P66+	Oocytes	PRS				mir-493-3P	1.2731
Fig S3	1.4	F0P66+	Oocytes	PRS				mir-493-3P	2.26434
Fig S3	2.4	F0P66+	Oocytes	PRS				mir-493-3P	7.31003
Fig S3	3.1	F0P66+	Oocytes	PRS				mir-493-3P	3.48783
Fig S3	4.3	F0P66+	Oocytes	C				mir-493-5P	10.034
Fig S3	4.4	F0P66+	Oocytes	C				mir-493-5P	11.1588
Fig S3	4.5	F0P66+	Oocytes	C				mir-493-5P	12.3854
Fig S3	5.2	F0P66+	Oocytes	C				mir-493-5P	8.8759
Fig S3	5.4	F0P66+	Oocytes	C				mir-493-5P	9.84465
Fig S3	1.1	F0P66+	Oocytes	PRS				mir-493-5P	10.14
Fig S3	1.2	F0P66+	Oocytes	PRS				mir-493-5P	9.59989
Fig S3	1.3	F0P66+	Oocytes	PRS				mir-493-5P	8.57206
Fig S3	1.4	F0P66+	Oocytes	PRS				mir-493-5P	10.8598
Fig S3	2.4	F0P66+	Oocytes	PRS				mir-493-5P	13.1958
Fig S3	3.1	F0P66+	Oocytes	PRS				mir-493-5P	13.5023

## Sheet: S6
Table S6. Effects of maternal PRS and drug treatment on offspring weight between weaning (P30) and adulthood (P60).
Male
	Weaning	Wk1	Wk2	Wk3	Wk4
F1-C/VEH	88.15±1.61	143.09±2.25	184.64±2.18	232.09±2.89	309.27±3.61
F1-C/NBI	89.22±1.49	142.52±2.07	184.33±2.1	233.65±2.3	311.83±2.7
F1-C/FLX	85.94±2.06	142.52±2.91	182.03±3.17	229.03±3.42	304.06±3.97
F1-PRS/VEH	82.17±1.18 *	132.5±1.78*	174.73±2.11*	220.9±2.45*	303.37±3.28
F1-PRS/NBI	89.82±1.37	143.14±1.64	185.32±1.93	235.2±2.45	310±3.05
F1-PRS/FLX	78.83±2.53 **	128.43±3.77**	168.5±3.79**	215.17±4.15**	291.1±3.84
Female
F1-C/VEH	81.24±1.38	123.68±2.06	145.79±1.65	169.35±1.95	198.5±2.39
F1-C/NBI	82.1±1.56	123.1±1.79	145.64±1.87	169.97±1.81	201.85±2.32
F1-C/FLX	78±1.99	123.23±2.08	147.41±2.33	173.11±2.32	207.77±2.81*
F1-PRS/VEH	79.15±1.33	119.59±1.74	142.98±1.84	168.88±1.98	198.83±2.23
F1-PRS/NBI	82.1±1.5	122.32±2.05	145.71±1.91	169.65±2.29	201.81±2.77
F1-PRS/FLX	73.19±2.29	112.31±2.77**	138.15±2.6	161.88±2.74*	194.23±3.48
Table S6. Effects of maternal PRS and drug treatment on offspring weight between weaning (P30) and adulthood (P60). Male offspring of PRS-exposed females weigh less than control offspring, unless maternal PRS was followed by NBI treatment; offspring of dams exposed to both PRS and FLX present the lowest weight at weaning (group x drug F2,208=3.2, p<0.05). Between Wk1 (P37) and Wk3 (P51), F1-PRS/V…

## Sheet: S7
Table S7. Weights of naïve females mated with F1-C and F1-PRS rats.
	1 week before mating	mating day	At parturition	Weaning	Weight gain	N
					(weaning-mating)
Mating with F1-C males	176.67±2.29	187.17±1.99	247.83±5.82	258.16±4.92	71±4.84	6
Mating with F1-PRS males	179.63±2.27	191.75±2.17	268.88±6.06*	280.13±4.36*	88.37±4.49*	8
Table S7. Weights of naïve females mated with F1-C and F1-PRS rats. Naïve female rats mated with F1-PRS males weigh more than naïve females mated with F1-C males at parturition and at weaning, and gain more weight between mating and weaning (t-tests, p’s<0.05). Table presents group means ± standard errors. *p<0.05.

## Sheet: S8
Table S8. Basic attributes of F2 pups.
	Litter size	Pup weight (g)	Sex ratio (male/female)	N
F2-C	9.16±0.54	5.55±0.073	0.83±0.07	65
F2-PRS	10±0.00	5.38±0.068	1.02±0.22	96
Table S8. Basic attributes of F2 pups. No PRS-induced differences in litter size, male/female ratio or pup weight at birth are found. Table presents group means ± standard errors.

## Sheet: S9
Table S9A. Mean and SE of CORT levels.
Generation	Drug	Sex	N	Control	PRS
			(C,PRS)
F0	VEH	Female	4,3	129.11±86.44	443.57±31.46*	Zaidan & Gaisler-Salomon, 2015
	NBI	Female	5,4	279.18±53.28	295.84±43.46
F1	VEH	Male	7,8	51.99±24.14	43.88±15.64	Zaidan & Gaisler-Salomon, 2015
		Female	6,8	44.8±15.7	147.77±32.51*	Zaidan & Gaisler-Salomon, 2015
	NBI	Male	4,5	54.78±20.93	38.67±8.88
		Female	6,6	144.54±27.88	192.04±54.34
	FLX	Female	7,6	28.46±8.24	250.72±52.94*
Table S9B. raw CORT levels
Sample	Generation	Brain region	Group (C, PRS)	Drug	Sex	CORT levels
12.5	F0P120+ (post-weaning)	Blood	PRS	NBI		165.772
12.6	F0P120+ (post-weaning)	Blood	PRS	NBI		343.664
14.6	F0P120+ (post-weaning)	Blood	PRS	NBI		343.038
14.7	F0P120+ (post-weaning)	Blood	PRS	NBI		330.895
11.1	F0P120+ (post-weaning)	Blood	C	NBI		90.5873
11.2	F0P120+ (post-weaning)	Blood	C	NBI		277.006
11.3	F0P120+ (post-weaning)	Blood	C	NBI		267.143
13.3	F0P120+ (post-weaning)	Blood	C	NBI		396.401
13.4	F0P120+ (post-weaning)	Blood	C	NBI		364.757
10.7	F1P60	Blood	C	FLX	Female	57.3365
12.2	F1P60	Blood	C	FLX	Female	44.8986
27.3	F1P60	Blood	C	FLX	Female	40.1114
27.2	F1P60	Blood	C	FLX	Female	38.5809
9.3	F1P60	Blood	C	FLX	Female	8.13142
27.1	F1P60	Blood	C	FLX	Female	6.56282
27.4	F1P60	Blood	C	FLX	Female	3.5772
13.5	F1P60	Blood	PRS	FLX	Female	417.884
16.4	F1P60	Blood	PRS	FLX	Female	348.398
15.4	F1P60	Blood	PRS	FLX	Female	310.269
15.5	F1P60	Blood	PRS	FLX	Female	198.904
16.5	F1P60	Blood	PRS	FLX	Female	154.597
13.4	F1P60	Blood	PRS	FLX	Female	74.2654
4.4	F1P60	Blood	C	NBI	Female	46.9875
4.5	F1P60	Blood	C	NBI	Female	76.1565
5.1	F1P60	Blood	C	NBI	Female	177.765
5.2	F1P60	Blood	C	NBI	Female	221.921
25.3	F1P60	Blood	C	NBI	Female	188.071
25.4	F1P60	Blood	C	NBI	Female	156.32
6.3	F1P60	Blood	PRS	NBI	Female	104.176
6.4	F1P60	Blood	PRS	NBI	Female	120.036
6.6	F1P60	Blood	PRS	NBI	Female	434.457
7.5	F1P60	Blood	PRS	NBI	Female	262.125
8.4	F1P60	Blood	PRS	NBI	Female	102.479
8.5	F1P60	Blood	PRS	NBI	Female	128.969
3.6	F1P60	Blood	C	NBI	Male	85.5487
4.6	F1P60	Blood	C	NBI	Male	95.8898
5.4	F1P60	Blood	C	NBI	Male	14.4213
5.7	F1P60	Blood	C	NBI	Male	23.2644
6.1	F1P60	Blood	PRS	NBI	Male	42.2401
7.6	F1P60	Blood	PRS	NBI	Male	28.1406
8.4	F1P60	Blood	PRS	NBI	Male	26.9473
8.5	F1P60	Blood	PRS	NBI	Male	24.1304
9.5	F1P60	Blood	PRS	NBI	Male	71.902
Table S9. (A) Mean and SE of CORT levels. As we previously described (gray-shaded lines), serum CORT levels are elevated approximately 3-fold in PRS-exposed females and their F1 female, but not male, offspring (Zaidan & Gaisler-Salomon, 2015). Female offspring of PRS rats treated with FLX showed a nearly 8-fold increase in CORT levels (F1,11=20.2, p<0.001). In rats treated with NBI, PRS exposure …
